# Supplementary material for: Large-scale plasmidome and carbapenem mobilome analysis reveals a mechanistic duality: high-power specialists and structural generalists mobile genetic elements
Source: Front Microbiol. 2026 Feb 20;17:1755819. doi: 10.3389/fmicb.2026.1755819 (PMC12963056; doi:10.3389/fmicb.2026.1755819)
Supplement: Supplementary file 2 [file Table_1.XLSX]

## Sheet: Fig5a
Rank	AMR_gene	MGE_element	MGE_category	Co_occurrences	Odds_Ratio	FDR
1	aac(6')-Iae	INTEGRALL-aacA28-AB104852	In	9	717041	3.66e-32
2	dfrA27	INTEGRALL-dfrA27-EU675686	In	458	702763	0.00e+00
3	dfrB10	INTEGRALL-dfrB10-MN208061	In	8	641597	7.22e-29
4	blaDIM	INTEGRALL-dfrB10-MN208061	In	8	641597	7.22e-29
5	aac(3)-Ib	INTEGRALL-aacC2-GU390401	In	17	440078	5.97e-56
6	aac(6')-33	INTEGRALL-aacA42-GQ337064	In	19	294177	7.10e-61
7	qnrVC1	INTEGRALL-qnrVC1-EU436855	In	43	202433	7.38e-124
8	aph(3')-IIa	IS4_84	IS	212	94153.2	0.00e+00
9	ere(A)	INTEGRALL-ereA2-AF099140	In	109	79599.1	6.58e-246
10	aac(3)-IIg	INTEGRALL-ereA2-AF099140	In	96	69293.5	7.68e-239
11	qnrVC4	INTEGRALL-qnrVC2-AB200915	In	23	61925.9	2.97e-67
12	grdA	IS256_92	IS	5	46125.4	1.26e-16
13	blaPSE	INTEGRALL-blaCARB-4-FJ785525	In	6	22639.2	1.09e-18
14	aadA6	Tn5045.1-NC_008357.1	Transposon	12	20046.3	6.11e-33
15	dfrA1	INTEGRALL-gcuC-AF455254	In	183	16186.5	4.85e-286
16	aadA16	INTEGRALL-dfrA27-EU675686	In	424	15795.3	0.00e+00
17	blaOXA-4	INTEGRALL-dfrB10-MN208061	In	7	14669.7	1.22e-20
18	aac(6')-IIc	INTEGRALL-aacA27-AF162771	In	45	14015.1	2.92e-94
19	blaIMP-1	INTEGRALL-aacA27-AF162771	In	44	13109.2	1.48e-100
20	blaVEB-1	In53-AF205943.1	In	12	12570	2.01e-34
21	erm(46)	IS481_228	IS	7	12566.3	2.00e-19
22	qnrVC6	INTEGRALL-qnrVC6-GU944730	In	17	12314.5	2.10e-44
23	aac(3)-IIe	IS3_493	IS	295	11054.3	0.00e+00
24	dfrA41	IS5_302	IS	10	9527.2	2.09e-25
25	dfrA47	INTEGRALL-gcu165-KY883660	In	18	7848.4	2.37e-40
26	aac(6')-33	Tn5086-CP054343	Transposon	17	7624.9	1.37e-44
27	nimE	IS5_302	IS	8	7357.9	3.55e-20
28	dfrA46	INTEGRALL-qnrVC6-GU944730	In	5	7253.5	4.78e-14
29	mph(E)	TnPMLUA4-KC964607.1	Transposon	220	6586.9	9.37e-309
30	blaIMP-4	INTEGRALL-blaIMP-4-AF445082	In	71	6426	1.48e-154

## Sheet: Fig5b_MGE_Specificity
MGE	Category	N_Carbapenemases	Median_OR	Max_OR	Total_Cooccurrences	Specificity_Type
IS6_292	IS	13	7.79406	83.648	2085	Generalist
IS91_50	IS	11	7.30164	115.815	777	Generalist
IS30_173	IS	10	8.03061	63.6381	1124	Generalist
IS1_316	IS	6	27.6604	103.389	697	Moderate
IS4_231	IS	5	499.9	5995.6	109	Moderate
IS21_259	IS	5	24.7093	123.896	183	Moderate
IS5_112	IS	5	9.5164	114.667	426	Moderate
IS110_208	IS	5	8.80866	40.8583	49	Moderate
INTEGRALL-blaVIM-1-Y18050	IN	4	101.585	106.909	26	Moderate
INTEGRALL-smr2-AJ784256	IN	4	90.3269	107.154	24	Moderate
ISNCY_86	IS	4	61.118	849.092	41	Moderate
Tn125-JN872328	TN	4	50.7254	333.929	329	Moderate
IS1182_104	IS	4	15.7925	26.5416	1127	Moderate
IS1182_100	IS	4	14.5863	1355.73	45	Moderate
IS3_176	IS	4	9.77239	189.517	161	Moderate
Tn5403-X75779.1	TN	4	4.78079	26.4138	115	Moderate
IS1380_141	IS	3	541.333	2528.21	22	Intermediate
INTEGRALL-dfrA27-EU675686	IN	3	40.0909	468.724	25	Intermediate
ISL3_158	IS	3	25.2185	136.73	346	Intermediate
INTEGRALL-blaIMP-4-AF445082	IN	3	23.2857	609.429	78	Intermediate
Tn4401b-KT378597	TN	3	13.8957	92.8571	262	Intermediate
IS21_203	IS	3	13.8501	27.3669	292	Intermediate
Tn4401a-KT378596	TN	3	7.85646	10.659	417	Intermediate
IS3_494	IS	3	5.66885	11.8813	69	Intermediate
ISAS1_192	IS	3	4.7553	25.1113	31	Intermediate
Tn2006-EF127491.1	TN	2	22410.2	44738.5	66	Intermediate
TnpAF401-CP018255	TN	2	4544.74	6469.57	8	Intermediate
Tn1999.1-CP019080	TN	2	2423.42	4825.67	617	Intermediate
IS3_168	IS	2	2204.64	4322.19	16	Intermediate
IS701_225	IS	2	810.385	1605.45	13	Intermediate
Tn2-KT002541	TN	2	643.207	1271.25	23	Intermediate
IS91_125	IS	2	199.582	377.714	8	Intermediate
TnPMLUA4-KC964607.1	TN	2	92.1659	98.5212	12	Intermediate
INTEGRALL-qnrVC1-EU436855	IN	2	70.9792	116.625	6	Intermediate
INTEGRALL-aacA64-CP045552	IN	2	26.0607	28.7881	7	Intermediate
INTEGRALL-gcu184-MH882484	IN	2	26.0607	28.7881	7	Intermediate
ISKRA4_90	IS	2	23.1488	43.5423	154	Intermediate
IS3_506	IS	2	5.59159	6.10272	20	Intermediate
IS5_222	IS	2	3.51863	4.79573	163	Intermediate
Tn6339-MF344565	TN	1	28889	28889	3	Specialist
IS110_236	IS	1	24819.7	24819.7	3	Specialist
IS256_128	IS	1	18592	18592	7	Specialist
INTEGRALL-dfrB10-MN208061	IN	1	11837	11837	9	Specialist
INTEGRALL-gcu247-LLPT01000100	IN	1	11837	11837	9	Specialist
IS4_157	IS	1	9888.9	9888.9	653	Specialist
IS21_122	IS	1	7974	7974	3	Specialist
Tn7248-HM560971	TN	1	7642.14	7642.14	6	Specialist
IS5_302	IS	1	5830	5830	11	Specialist
TnPfu1.2-LC589062	TN	1	5772.2	5772.2	3	Specialist
IS4_306	IS	1	5107.07	5107.07	6	Specialist
INTEGRALL-aacA42-GQ337064	IN	1	4445	4445	3	Specialist
INTEGRALL-blaCARB-4-FJ785525	IN	1	4445	4445	3	Specialist
INTEGRALL-blaGES-1-AF156486	IN	1	4445	4445	3	Specialist
INTEGRALL-blaOXA-198-HQ634775	IN	1	4445	4445	3	Specialist
INTEGRALL-blaDIM-1-GU323019	IN	1	3933	3933	9	Specialist
IS66_46	IS	1	3539.67	3539.67	3	Specialist
INTEGRALL-gcu52-AB616660	IN	1	3065	3065	12	Specialist
IS91_83	IS	1	2851.41	2851.41	8	Specialist
INTEGRALL-aacA28-AB104852	IN	1	1893	1893	4	Specialist
INTEGRALL-blaIMP-11-AB074436	IN	1	1477	1477	3	Specialist
INTEGRALL-gcu81-LC169585	IN	1	1477	1477	3	Specialist
INTEGRALL-aacA27-AF162771	IN	1	1344.2	1344.2	45	Specialist
Tn5045.1-NC_008357.1	TN	1	1293.98	1293.98	6	Specialist
INTEGRALL-aacA31-AJ640197	IN	1	883.4	883.4	3	Specialist
INTEGRALL-blaSIM-1-AY887066	IN	1	883.4	883.4	3	Specialist
INTEGRALL-gcuC-AF455254	IN	1	883.4	883.4	3	Specialist
Tn7017-NC_022242.1	TN	1	868.636	868.636	3	Specialist
INTEGRALL-qnrVC6-GU944730	IN	1	821.333	821.333	8	Specialist
Tn402.3-CP063457	TN	1	816.2	816.2	4	Specialist
Tn5090-AM993098	TN	1	607.809	607.809	3	Specialist
IS3_277	IS	1	571.07	571.07	5	Specialist
Tn7247-MH734334	TN	1	385.32	385.32	49	Specialist
IS982_266	IS	1	356.317	356.317	3	Specialist
IS3_422	IS	1	338.974	338.974	5	Specialist
In58-KX889311	IN	1	326.647	326.647	4	Specialist
IS481_240	IS	1	266.634	266.634	796	Specialist
Tn7255-CP010893	TN	1	265.957	265.957	3	Specialist
Tn402.1-GQ857074.1	TN	1	185.273	185.273	4	Specialist
IS3_437	IS	1	153.412	153.412	3	Specialist
INTEGRALL-aadA24-DQ677333	IN	1	141	141	13	Specialist
Tn6022-MH500799	TN	1	140.632	140.632	4	Specialist
In_Tn6025-GU562437	IN	1	140	140	13	Specialist
IS3_479	IS	1	103.267	103.267	4	Specialist
INTEGRALL-aacA29-AF263519	IN	1	102.333	102.333	3	Specialist
INTEGRALL-dfrA17-AF169041	IN	1	83.1818	83.1818	3	Specialist
Tn6454-CP062794	TN	1	81.9678	81.9678	11	Specialist
IS21_38	IS	1	72.7047	72.7047	14	Specialist
INTEGRALL-qacE-X72585	IN	1	69.9231	69.9231	3	Specialist
Tn2696-HE617182	TN	1	69.5922	69.5922	30	Specialist
INTEGRALL-gcuF-Z21672	IN	1	53.9863	53.9863	3	Specialist
Tn5086-CP054343	TN	1	26.9563	26.9563	15	Specialist
In_Tn4-KY749247.1	IN	1	23.1538	23.1538	3	Specialist
In_pC52_003-CP042548	IN	1	22.098	22.098	3	Specialist
IS630_214	IS	1	18.9431	18.9431	116	Specialist
ISL3_111	IS	1	18.7271	18.7271	8	Specialist
IS3_493	IS	1	18.4148	18.4148	3	Specialist
INTEGRALL-gcu165-KY883660	IN	1	15.9429	15.9429	4	Specialist
IS1634_48	IS	1	15.068	15.068	3	Specialist
In36-AY259085	IN	1	12.4583	12.4583	3	Specialist
IS4_135	IS	1	11.2948	11.2948	24	Specialist
ISNCY_229	IS	1	5.1188	5.1188	4	Specialist
IS3_271	IS	1	4.0328	4.0328	8	Specialist

## Sheet: Fig5b_Specificity_Summary
Specificity_Type	IS	In	Tn
Generalist	3	0	0
Intermediate	11	5	7
Moderate	9	2	2
Specialist	22	27	14

## Sheet: Fig5b_Top5_Generalists
MGE	AMR	Category	N_Carbapenemases	Odds_Ratio	Co_occurrences
IS6_292	IMP-6	IS	13	83.6	39
IS91_50	AFM-2	IS	11	115.8	10
IS30_173	DIM	IS	10	63.6	8

## Sheet: Fig5c_Top10_Network
Node	Tipo	Degree	Betweenness	PageRank
IS6_292	MGE	13	3815.87	0.023729
IS30_173	MGE	10	1656.35	0.018565
IS1_316	MGE	6	1461.15	0.012951
ISNCY_86	MGE	4	1304.55	0.007814
IS91_50	MGE	11	1198.96	0.020064
IS110_208	MGE	5	963.63	0.010376
IS4_231	MGE	5	695.5	0.012019
TnPMLUA4-KC964607.1	MGE	2	604.78	0.004343
Tn5403-X75779.1	MGE	4	604.69	0.007372
IS21_259	MGE	5	553	0.010397

## Sheet: Fig5c_All_Centrality
Node	Tipo	Degree	Betweenness	PageRank
IMP-1	AMR	4	420.15	0.009268
VIM-4	AMR	4	181	0.008551
IMP	AMR	1	0	0.006289
IMP-4	AMR	9	1925.86	0.017295
IMP-26	AMR	3	179.8	0.005938
IMP-38	AMR	2	142	0.005695
NDM-1	AMR	19	2082.33	0.035815
GES-20	AMR	2	1	0.009179
AFM-1	AMR	2	10.2	0.004235
AFM-2	AMR	2	10.2	0.004235
IMP-6	AMR	5	699	0.01337
GES-24	AMR	4	423	0.011161
IMP-11	AMR	1	0	0.006289
VIM-2	AMR	9	1045.05	0.023432
SIM-1	AMR	5	448.45	0.011277
VIM-1	AMR	12	2110.9	0.023907
VIM-19	AMR	2	0.25	0.00444
VIM-86	AMR	2	0.25	0.00444
IMP-45	AMR	2	142	0.00516
DIM	AMR	4	423	0.010755
OXA-198	AMR	1	0	0.006289
VMB-1	AMR	1	0	0.006289
IMP-13	AMR	1	0	0.006289
KPC-2	AMR	13	1711.91	0.02476
OXA-181	AMR	4	489.24	0.008236
NDM-5	AMR	7	682.26	0.012606
NDM-7	AMR	4	282.52	0.007181
NDM-9	AMR	2	60.48	0.004045
IMP-8	AMR	2	60.48	0.004045
NDM-4	AMR	6	539.88	0.010285
NDM	AMR	5	180.22	0.008962
NDM-6	AMR	1	0	0.002521
OXA-58	AMR	14	2662.39	0.028097
OXA-97	AMR	3	338.51	0.006017
NDM-14	AMR	1	0	0.002521
KPC-3	AMR	8	238.22	0.014644
OXA	AMR	4	1152.96	0.008595
OXA-48	AMR	5	492	0.013141
IMI-2	AMR	3	283	0.008454
OXA-162	AMR	2	69	0.005039
KPC-4	AMR	4	36.73	0.00751
KPC	AMR	3	1.25	0.005764
OXA-23	AMR	3	144.5	0.007774
OXA-237	AMR	2	70.5	0.005303
OXA-235	AMR	2	70.5	0.005303
OXA-82	AMR	1	0	0.002987
VIM-60	AMR	1	0	0.002711
VIM-24	AMR	1	0	0.002711
FRI-11	AMR	2	142	0.00542
OXA-204	AMR	1	0	0.003292
OXA-232	AMR	1	0	0.003292
KHM-1	AMR	1	0	0.002506
FRI-8	AMR	2	142	0.006267
NDM-13	AMR	1	0	0.003617
IMI-6	AMR	1	0	0.006289
IMP-10	AMR	1	0	0.002765
OXA-72	AMR	2	142	0.006267
INTEGRALL-aacA27-AF162771	MGE	1	0	0.002913
In36-AY259085	MGE	1	0	0.00276
INTEGRALL-aacA28-AB104852	MGE	1	0	0.006289
INTEGRALL-aadA24-DQ677333	MGE	1	0	0.002913
INTEGRALL-blaIMP-4-AF445082	MGE	3	289.78	0.00668
In_Tn6025-GU562437	MGE	1	0	0.002546
INTEGRALL-gcu165-KY883660	MGE	1	0	0.002546
INTEGRALL-aacA42-GQ337064	MGE	1	0	0.004844
INTEGRALL-blaGES-1-AF156486	MGE	1	0	0.004844
INTEGRALL-dfrA27-EU675686	MGE	3	45.36	0.006145
INTEGRALL-gcu52-AB616660	MGE	1	0	0.003216
INTEGRALL-aacA31-AJ640197	MGE	1	0	0.003315
INTEGRALL-dfrA17-AF169041	MGE	1	0	0.003216
INTEGRALL-blaIMP-11-AB074436	MGE	1	0	0.006289
INTEGRALL-aacA29-AF263519	MGE	1	0	0.003156
INTEGRALL-qnrVC1-EU436855	MGE	2	62.3	0.005073
In_Tn4-KY749247.1	MGE	1	0	0.002637
INTEGRALL-qacE-X72585	MGE	1	0	0.002637
INTEGRALL-blaVIM-1-Y18050	MGE	4	188.17	0.008228
INTEGRALL-smr2-AJ784256	MGE	4	188.17	0.008228
In_pC52_003-CP042548	MGE	1	0	0.002577
INTEGRALL-qnrVC6-GU944730	MGE	1	0	0.003136
INTEGRALL-gcuC-AF455254	MGE	1	0	0.00286
INTEGRALL-gcuF-Z21672	MGE	1	0	0.002546
INTEGRALL-gcu184-MH882484	MGE	2	62.35	0.004179
INTEGRALL-aacA64-CP045552	MGE	2	62.35	0.004179
INTEGRALL-gcu247-LLPT01000100	MGE	1	0	0.003229
INTEGRALL-dfrB10-MN208061	MGE	1	0	0.003229
INTEGRALL-blaDIM-1-GU323019	MGE	1	0	0.003229
In58-KX889311	MGE	1	0	0.003156
INTEGRALL-blaOXA-198-HQ634775	MGE	1	0	0.006289
INTEGRALL-blaCARB-4-FJ785525	MGE	1	0	0.006289
INTEGRALL-blaSIM-1-AY887066	MGE	1	0	0.00286
INTEGRALL-gcu81-LC169585	MGE	1	0	0.006289
IS6_292	MGE	13	3815.87	0.023729
IS30_173	MGE	10	1656.35	0.018565
IS5_222	MGE	2	26.12	0.004118
IS91_50	MGE	11	1198.96	0.020064
IS1_316	MGE	6	1461.15	0.012951
IS4_135	MGE	1	0	0.002562
IS481_240	MGE	1	0	0.002562
IS1182_104	MGE	4	100.39	0.007347
IS4_306	MGE	1	0	0.003315
ISNCY_86	MGE	4	1304.55	0.007814
IS110_208	MGE	5	963.63	0.010376
IS4_231	MGE	5	695.5	0.012019
IS4_157	MGE	1	0	0.003177
IS21_259	MGE	5	553	0.010397
IS21_203	MGE	3	50.21	0.005714
ISL3_158	MGE	3	3.62	0.005457
IS3_176	MGE	4	417.67	0.008078
IS630_214	MGE	1	0	0.002546
IS1380_141	MGE	3	283	0.008291
IS5_112	MGE	5	196.43	0.009189
IS3_479	MGE	1	0	0.002649
IS21_122	MGE	1	0	0.003607
IS3_168	MGE	2	282	0.005313
IS256_128	MGE	1	0	0.003339
IS3_422	MGE	1	0	0.003339
ISKRA4_90	MGE	2	71.56	0.004296
IS3_506	MGE	2	227.87	0.004239
ISNCY_229	MGE	1	0	0.002499
IS3_271	MGE	1	0	0.002546
ISAS1_192	MGE	3	71.15	0.005751
IS91_125	MGE	2	142	0.006291
IS3_494	MGE	3	135.67	0.005775
IS21_38	MGE	1	0	0.002637
IS66_46	MGE	1	0	0.006289
IS982_266	MGE	1	0	0.002649
IS1634_48	MGE	1	0	0.002546
IS1182_100	MGE	4	463.82	0.008571
IS3_277	MGE	1	0	0.002649
IS91_83	MGE	1	0	0.003216
IS701_225	MGE	2	282	0.005313
IS3_437	MGE	1	0	0.002649
IS3_493	MGE	1	0	0.002474
IS110_236	MGE	1	0	0.003247
IS5_302	MGE	1	0	0.003607
ISL3_111	MGE	1	0	0.003177
Tn5403-X75779.1	MGE	4	604.69	0.007372
Tn125-JN872328	MGE	4	264.8	0.007232
Tn4401a-KT378596	MGE	3	71.15	0.005751
Tn2006-EF127491.1	MGE	2	136	0.004973
Tn1999.1-CP019080	MGE	2	2	0.005319
Tn7247-MH734334	MGE	1	0	0.002562
Tn4401b-KT378597	MGE	3	50.21	0.005714
TnpAF401-CP018255	MGE	2	0.5	0.005451
Tn7248-HM560971	MGE	1	0	0.002577
Tn2-KT002541	MGE	2	54.84	0.004168
Tn5086-CP054343	MGE	1	0	0.002562
Tn7255-CP010893	MGE	1	0	0.003156
Tn5090-AM993098	MGE	1	0	0.003156
Tn2696-HE617182	MGE	1	0	0.003177
TnPMLUA4-KC964607.1	MGE	2	604.78	0.004343
TnPfu1.2-LC589062	MGE	1	0	0.003315
Tn6339-MF344565	MGE	1	0	0.003364
Tn7017-NC_022242.1	MGE	1	0	0.002637
Tn402.1-GQ857074.1	MGE	1	0	0.003156
Tn6022-MH500799	MGE	1	0	0.003146
Tn6454-CP062794	MGE	1	0	0.002562
Tn402.3-CP063457	MGE	1	0	0.003156
Tn5045.1-NC_008357.1	MGE	1	0	0.003156

## Sheet: Fig5d_OR_Comparison
Category	N_Associations	Median_OR	Mean_OR	SD_OR	Q25_OR	Q75_OR	Min_OR	Max_OR
IN	47	107.2	1301.2	2629.9	27.1	1113.8	7.5	11837
IS	125	17.3	817.2	3096	7.1	103.4	1.4	24819.7
TN	38	92.7	2839.1	8540.9	14.2	855.5	1.5	44738.5

## Sheet: Fig5d_Wilcoxon_Tests
Comparison	P_value	Significance
IN vs IS	7.497e-07	****
IS vs TN	4.246e-03	**
IN vs TN	3.287e-01	ns

## Sheet: General_Statistics
Parameter	Value
Total_Sequences_Combined	18878
Total_AMR_genes_Combined	845
Total_MGE_elements_Combined	209
Total_Pairs_Analyzed_Combined	6460
Significant_Pairs_Combined_FDR005	1323
Significant_Pairs_Combined_FDR001	1033
Total_Sequences_IN	320
Total_Sequences_IS	5322
Total_Sequences_TN	2066
Total_Significant_IN	2344
Total_Significant_IS	286
Total_Significant_TN	84
Network_Total_Nodes	159
Network_Total_Edges	210
Network_AMR_Nodes	57
Network_MGE_Nodes	102

## Sheet: Bacterial host distribution of 
Contig_id	NUCCORE_Description	Start	Stop	Strand	Element symbol	Element name	Scope	Type	Subtype	Class	Subclass	Target length	Reference sequence length	% Coverage of reference	% Identity to reference	Alignment length	Closest reference accession	Closest reference name
AP018566.2	Proteus mirabilis MH13-009N plasmid pMH13-009N_1 DNA, complete genome	49174	49983	+	blaNDM-1	subclass B1 metallo-beta-lactamase NDM-1	core	AMR	AMR	BETA-LACTAM	CARBAPENEM	270	270	100.00	100.00	270	WP_004201164.1	subclass B1 metallo-beta-lactamase NDM-1
AP018567.2	Citrobacter freundii MH17-012N plasmid pMH17-012N_1 DNA, complete genome	15040	15849	+	blaNDM-1	subclass B1 metallo-beta-lactamase NDM-1	core	AMR	AMR	BETA-LACTAM	CARBAPENEM	270	270	100.00	100.00	270	WP_004201164.1	subclass B1 metallo-beta-lactamase NDM-1
AP018571.2	Citrobacter freundii MH16-522D plasmid pMH16-522D_1 DNA, complete genome	6740	7549	+	blaNDM	NDM family subclass B1 metallo-beta-lactamase	core	AMR	AMR	BETA-LACTAM	CARBAPENEM	270	270	100.00	99.63	270	WP_004201164.1	subclass B1 metallo-beta-lactamase NDM-1
AP018579.2	Klebsiella pneumoniae MH15-258M plasmid pMH15-258M_1 DNA, complete genome	15984	16793	+	blaNDM-1	subclass B1 metallo-beta-lactamase NDM-1	core	AMR	AMR	BETA-LACTAM	CARBAPENEM	270	270	100.00	100.00	270	WP_004201164.1	subclass B1 metallo-beta-lactamase NDM-1
AP018581.2	Klebsiella pneumoniae MH15-191M plasmid pMH15-191M_1 DNA, complete genome	63901	64710	-	blaNDM-1	subclass B1 metallo-beta-lactamase NDM-1	core	AMR	AMR	BETA-LACTAM	CARBAPENEM	270	270	100.00	100.00	270	WP_004201164.1	subclass B1 metallo-beta-lactamase NDM-1
AP019386.1	Enterobacter cloacae NUH15_ECL020 plasmid pNUH15_ECL020_1 DNA, complete sequence	99508	100245	+	blaIMP-1	subclass B1 metallo-beta-lactamase IMP-1	core	AMR	AMR	BETA-LACTAM	CARBAPENEM	246	246	100.00	100.00	246	WP_003159548.1	subclass B1 metallo-beta-lactamase IMP-1
AP022229.1	Enterobacter cloacae plasmid pWP8-W18-CRE-04_1 DNA, complete genome, strain: WP8-W18-CRE-04	66313	67047	-	blaIMP-11	subclass B1 metallo-beta-lactamase IMP-11	core	AMR	AMR	BETA-LACTAM	CARBAPENEM	245	245	100.00	100.00	245	WP_063860573.1	subclass B1 metallo-beta-lactamase IMP-11
AP022277.1	Enterobacter cloacae plasmid pWP8-W19-CRE-02_3 DNA, complete genome, strain: WP8-W19-CRE-02	41762	42640	+	blaKPC-2	carbapenem-hydrolyzing class A beta-lactamase KPC-2	core	AMR	AMR	BETA-LACTAM	CARBAPENEM	293	293	100.00	100.00	293	WP_004199234.1	carbapenem-hydrolyzing class A beta-lactamase KPC-2
AP022381.1	Citrobacter freundii STW0522-01 plasmid pSTW0522-01-1 DNA, complete sequence	111421	112281	+	blaGES-24	carbapenem-hydrolyzing class A beta-lactamase GES-24	core	AMR	AMR	BETA-LACTAM	CARBAPENEM	287	287	100.00	100.00	287	WP_059385191.1	carbapenem-hydrolyzing class A beta-lactamase GES-24
AP022381.1	Citrobacter freundii STW0522-01 plasmid pSTW0522-01-1 DNA, complete sequence	112441	113301	+	blaGES-24	carbapenem-hydrolyzing class A beta-lactamase GES-24	core	AMR	AMR	BETA-LACTAM	CARBAPENEM	287	287	100.00	100.00	287	WP_059385191.1	carbapenem-hydrolyzing class A beta-lactamase GES-24
AP022381.1	Citrobacter freundii STW0522-01 plasmid pSTW0522-01-1 DNA, complete sequence	142140	143000	+	blaGES-24	carbapenem-hydrolyzing class A beta-lactamase GES-24	core	AMR	AMR	BETA-LACTAM	CARBAPENEM	287	287	100.00	100.00	287	WP_059385191.1	carbapenem-hydrolyzing class A beta-lactamase GES-24
AP022381.1	Citrobacter freundii STW0522-01 plasmid pSTW0522-01-1 DNA, complete sequence	143160	144020	+	blaGES-24	carbapenem-hydrolyzing class A beta-lactamase GES-24	core	AMR	AMR	BETA-LACTAM	CARBAPENEM	287	287	100.00	100.00	287	WP_059385191.1	carbapenem-hydrolyzing class A beta-lactamase GES-24
AP022385.1	Citrobacter freundii STW0522-19 plasmid pSTW0522-19-1 DNA, complete sequence	43934	44794	-	blaGES-24	carbapenem-hydrolyzing class A beta-lactamase GES-24	core	AMR	AMR	BETA-LACTAM	CARBAPENEM	287	287	100.00	100.00	287	WP_059385191.1	carbapenem-hydrolyzing class A beta-lactamase GES-24
AP022385.1	Citrobacter freundii STW0522-19 plasmid pSTW0522-19-1 DNA, complete sequence	44954	45814	-	blaGES-24	carbapenem-hydrolyzing class A beta-lactamase GES-24	core	AMR	AMR	BETA-LACTAM	CARBAPENEM	287	287	100.00	100.00	287	WP_059385191.1	carbapenem-hydrolyzing class A beta-lactamase GES-24
AP022387.1	Citrobacter freundii STW0522-19 plasmid pSTW0522-19-3 DNA, complete sequence	25013	25873	+	blaGES-24	carbapenem-hydrolyzing class A beta-lactamase GES-24	core	AMR	AMR	BETA-LACTAM	CARBAPENEM	287	287	100.00	100.00	287	WP_059385191.1	carbapenem-hydrolyzing class A beta-lactamase GES-24
AP022387.1	Citrobacter freundii STW0522-19 plasmid pSTW0522-19-3 DNA, complete sequence	26033	26893	+	blaGES-24	carbapenem-hydrolyzing class A beta-lactamase GES-24	core	AMR	AMR	BETA-LACTAM	CARBAPENEM	287	287	100.00	100.00	287	WP_059385191.1	carbapenem-hydrolyzing class A beta-lactamase GES-24
AP022422.1	Klebsiella sp. STW0522-44 STW0522-44 plasmid pSTW0522-44-3 DNA, complete sequence	14869	15729	-	blaGES-24	carbapenem-hydrolyzing class A beta-lactamase GES-24	core	AMR	AMR	BETA-LACTAM	CARBAPENEM	287	287	100.00	100.00	287	WP_059385191.1	carbapenem-hydrolyzing class A beta-lactamase GES-24
AP023266.1	Klebsiella pneumoniae KAM260 plasmid pKAM260_2 DNA, complete sequence	37181	38059	-	blaKPC-2	carbapenem-hydrolyzing class A beta-lactamase KPC-2	core	AMR	AMR	BETA-LACTAM	CARBAPENEM	293	293	100.00	100.00	293	WP_004199234.1	carbapenem-hydrolyzing class A beta-lactamase KPC-2
AP024492.1	Providencia vermicola strain N3 plasmid pPRVEN3-2 DNA, complete genome	101	895	+	blaOXA-181	OXA-48 family carbapenem-hydrolyzing class D beta-lactamase OXA-181	core	AMR	AMR	BETA-LACTAM	CARBAPENEM	265	265	100.00	100.00	265	WP_015060052.1	OXA-48 family carbapenem-hydrolyzing class D beta-lactamase OXA-181
AP024844.2	Enterobacter cloacae 0102-4P-1 plasmid pEC0102-4P-1 DNA, complete genome	122761	123570	-	blaNDM-1	subclass B1 metallo-beta-lactamase NDM-1	core	AMR	AMR	BETA-LACTAM	CARBAPENEM	270	270	100.00	100.00	270	WP_004201164.1	subclass B1 metallo-beta-lactamase NDM-1
AP024914.1	Enterobacter cloacae SL264 plasmid pSL264 DNA, complete sequence	13439	14176	+	blaIMP-1	subclass B1 metallo-beta-lactamase IMP-1	core	AMR	AMR	BETA-LACTAM	CARBAPENEM	246	246	100.00	100.00	246	WP_003159548.1	subclass B1 metallo-beta-lactamase IMP-1
AP024919.1	Klebsiella aerogenes SL269 plasmid pSL269 DNA, complete sequence	13439	14176	+	blaIMP-1	subclass B1 metallo-beta-lactamase IMP-1	core	AMR	AMR	BETA-LACTAM	CARBAPENEM	246	246	100.00	100.00	246	WP_003159548.1	subclass B1 metallo-beta-lactamase IMP-1
AP025276.1	Pseudomonas sp. MRCP1333 MRCP1333 plasmid pMRCP1333 DNA, complete sequence	12740	13477	+	blaIMP-1	subclass B1 metallo-beta-lactamase IMP-1	core	AMR	AMR	BETA-LACTAM	CARBAPENEM	246	246	100.00	100.00	246	WP_003159548.1	subclass B1 metallo-beta-lactamase IMP-1
AP025537.1	Acinetobacter baumannii OCU-Ac20 plasmid pOCUAc20-2 DNA, complete sequence	815	1633	+	blaOXA-23	OXA-23 family carbapenem-hydrolyzing class D beta-lactamase OXA-23	core	AMR	AMR	BETA-LACTAM	CARBAPENEM	273	273	100.00	100.00	273	WP_001046004.1	OXA-23 family carbapenem-hydrolyzing class D beta-lactamase OXA-23
AP025537.1	Acinetobacter baumannii OCU-Ac20 plasmid pOCUAc20-2 DNA, complete sequence	29758	30438	+	blaOXA	OXA-23 family carbapenem-hydrolyzing class D beta-lactamase	core	AMR	AMR	BETA-LACTAM	CARBAPENEM	227	273	83.15	100.00	227	WP_001046004.1	OXA-23 family carbapenem-hydrolyzing class D beta-lactamase OXA-23
AP025671.1	Providencia rettgeri NR1418 plasmid pNR1418-2 DNA, complete genome	95554	96291	+	blaIMP	IMP family subclass B1 metallo-beta-lactamase	core	AMR	AMR	BETA-LACTAM	CARBAPENEM	246	246	100.00	99.59	246	WP_032490175.1	xeruborbactam-resistant subclass B1 metallo-beta-lactamase IMP-10
AP028551.1	Serratia marcescens QC07 plasmid pQC07_2 DNA, complete sequence	13109	13846	+	blaIMP-1	subclass B1 metallo-beta-lactamase IMP-1	core	AMR	AMR	BETA-LACTAM	CARBAPENEM	246	246	100.00	100.00	246	WP_003159548.1	subclass B1 metallo-beta-lactamase IMP-1
AP028559.1	Serratia marcescens QC08 plasmid pQC08_3 DNA, complete sequence	13109	13846	+	blaIMP-1	subclass B1 metallo-beta-lactamase IMP-1	core	AMR	AMR	BETA-LACTAM	CARBAPENEM	246	246	100.00	100.00	246	WP_003159548.1	subclass B1 metallo-beta-lactamase IMP-1
AP028565.1	Serratia marcescens QC11 plasmid pQC11_4 DNA, complete sequence	13109	13846	+	blaIMP-1	subclass B1 metallo-beta-lactamase IMP-1	core	AMR	AMR	BETA-LACTAM	CARBAPENEM	246	246	100.00	100.00	246	WP_003159548.1	subclass B1 metallo-beta-lactamase IMP-1
AP028565.1	Serratia marcescens QC11 plasmid pQC11_4 DNA, complete sequence	15980	16717	+	blaIMP-1	subclass B1 metallo-beta-lactamase IMP-1	core	AMR	AMR	BETA-LACTAM	CARBAPENEM	246	246	100.00	100.00	246	WP_003159548.1	subclass B1 metallo-beta-lactamase IMP-1
AP028565.1	Serratia marcescens QC11 plasmid pQC11_4 DNA, complete sequence	18851	19588	+	blaIMP-1	subclass B1 metallo-beta-lactamase IMP-1	core	AMR	AMR	BETA-LACTAM	CARBAPENEM	246	246	100.00	100.00	246	WP_003159548.1	subclass B1 metallo-beta-lactamase IMP-1
AP031567.1	Acinetobacter towneri PT23-B2 plasmid pPT23-B2_1 DNA, complete sequence	68055	68864	-	blaNDM-1	subclass B1 metallo-beta-lactamase NDM-1	core	AMR	AMR	BETA-LACTAM	CARBAPENEM	270	270	100.00	100.00	270	WP_004201164.1	subclass B1 metallo-beta-lactamase NDM-1
CM008884.1	Serratia marcescens strain 9580 plasmid pNDM_9580, complete sequence, whole genome shotgun sequence	71326	72135	+	blaNDM-1	subclass B1 metallo-beta-lactamase NDM-1	core	AMR	AMR	BETA-LACTAM	CARBAPENEM	270	270	100.00	100.00	270	WP_004201164.1	subclass B1 metallo-beta-lactamase NDM-1
CM009032.1	Klebsiella pneumoniae strain Kp06-2017 plasmid pOXA-232, complete sequence, whole genome shotgun sequence	239	1033	+	blaOXA-232	OXA-48 family carbapenem-hydrolyzing class D beta-lactamase OXA-232	core	AMR	AMR	BETA-LACTAM	CARBAPENEM	265	265	100.00	100.00	265	WP_043907054.1	OXA-48 family carbapenem-hydrolyzing class D beta-lactamase OXA-232
CM017776.1	Klebsiella pneumoniae strain HEE2017 plasmid pOXA48, complete sequence, whole genome shotgun sequence	5419	6213	-	blaOXA-48	OXA-48 family carbapenem-hydrolyzing class D beta-lactamase OXA-48	core	AMR	AMR	BETA-LACTAM	CARBAPENEM	265	265	100.00	100.00	265	WP_015059991.1	OXA-48 family carbapenem-hydrolyzing class D beta-lactamase OXA-48
CP003224.1	Klebsiella pneumoniae subsp. pneumoniae HS11286 plasmid pKPHS2, complete sequence	20557	21435	+	blaKPC-2	carbapenem-hydrolyzing class A beta-lactamase KPC-2	core	AMR	AMR	BETA-LACTAM	CARBAPENEM	293	293	100.00	100.00	293	WP_004199234.1	carbapenem-hydrolyzing class A beta-lactamase KPC-2
CP006657.1	Klebsiella pneumoniae JM45 plasmid p1, complete sequence	116171	117049	+	blaKPC-2	carbapenem-hydrolyzing class A beta-lactamase KPC-2	core	AMR	AMR	BETA-LACTAM	CARBAPENEM	293	293	100.00	100.00	293	WP_004199234.1	carbapenem-hydrolyzing class A beta-lactamase KPC-2
CP006926.1	Klebsiella pneumoniae 30660/NJST258_1 plasmid pNJST258N2, complete sequence	37753	38631	-	blaKPC-3	carbapenem-hydrolyzing class A beta-lactamase KPC-3	core	AMR	AMR	BETA-LACTAM	CARBAPENEM	293	293	100.00	100.00	293	WP_004152396.1	carbapenem-hydrolyzing class A beta-lactamase KPC-3
CP007558.1	Citrobacter freundii CFNIH1 plasmid pKEC-a3c, complete sequence	174717	175595	-	blaKPC-2	carbapenem-hydrolyzing class A beta-lactamase KPC-2	core	AMR	AMR	BETA-LACTAM	CARBAPENEM	293	293	100.00	100.00	293	WP_004199234.1	carbapenem-hydrolyzing class A beta-lactamase KPC-2
CP008791.1	Klebsiella oxytoca KONIH1 plasmid pKPC-727, complete sequence	63577	64455	-	blaKPC-2	carbapenem-hydrolyzing class A beta-lactamase KPC-2	core	AMR	AMR	BETA-LACTAM	CARBAPENEM	293	293	100.00	100.00	293	WP_004199234.1	carbapenem-hydrolyzing class A beta-lactamase KPC-2
CP008791.1	Klebsiella oxytoca KONIH1 plasmid pKPC-727, complete sequence	152628	153506	+	blaKPC-2	carbapenem-hydrolyzing class A beta-lactamase KPC-2	core	AMR	AMR	BETA-LACTAM	CARBAPENEM	293	293	100.00	100.00	293	WP_004199234.1	carbapenem-hydrolyzing class A beta-lactamase KPC-2
CP009853.1	UNVERIFIED_ORG: Enterobacter cloacae strain ECNIH4 plasmid pKPC-860, complete sequence	34467	35345	-	blaKPC-2	carbapenem-hydrolyzing class A beta-lactamase KPC-2	core	AMR	AMR	BETA-LACTAM	CARBAPENEM	293	293	100.00	100.00	293	WP_004199234.1	carbapenem-hydrolyzing class A beta-lactamase KPC-2
CP009858.1	UNVERIFIED_ORG: Enterobacter cloacae strain ECNIH5 plasmid pKPC-47e, complete sequence	28243	29121	-	blaKPC-2	carbapenem-hydrolyzing class A beta-lactamase KPC-2	core	AMR	AMR	BETA-LACTAM	CARBAPENEM	293	293	100.00	100.00	293	WP_004199234.1	carbapenem-hydrolyzing class A beta-lactamase KPC-2
CP009867.1	Pantoea sp. PSNIH2 plasmid pKPC-56a, complete sequence	31910	32788	-	blaKPC-2	carbapenem-hydrolyzing class A beta-lactamase KPC-2	core	AMR	AMR	BETA-LACTAM	CARBAPENEM	293	293	100.00	100.00	293	WP_004199234.1	carbapenem-hydrolyzing class A beta-lactamase KPC-2
CP009881.1	Pantoea sp. PSNIH1 plasmid pKPC-1c5, complete sequence	28243	29121	-	blaKPC-2	carbapenem-hydrolyzing class A beta-lactamase KPC-2	core	AMR	AMR	BETA-LACTAM	CARBAPENEM	293	293	100.00	100.00	293	WP_004199234.1	carbapenem-hydrolyzing class A beta-lactamase KPC-2
CP011635.1	Klebsiella oxytoca strain CAV1374 plasmid pKPC_CAV1374, complete sequence	207806	208684	+	blaKPC-2	carbapenem-hydrolyzing class A beta-lactamase KPC-2	core	AMR	AMR	BETA-LACTAM	CARBAPENEM	293	293	100.00	100.00	293	WP_004199234.1	carbapenem-hydrolyzing class A beta-lactamase KPC-2
CP011991.1	Klebsiella pneumoniae UHKPC33 plasmid pUHKPC33-113.638kb, complete sequence	81054	81932	+	blaKPC-2	carbapenem-hydrolyzing class A beta-lactamase KPC-2	core	AMR	AMR	BETA-LACTAM	CARBAPENEM	293	293	100.00	100.00	293	WP_004199234.1	carbapenem-hydrolyzing class A beta-lactamase KPC-2
CP014297.1	Klebsiella pneumoniae strain KP38731 plasmid unnamed13, complete sequence	51730	52539	-	blaNDM-1	subclass B1 metallo-beta-lactamase NDM-1	core	AMR	AMR	BETA-LACTAM	CARBAPENEM	270	270	100.00	100.00	270	WP_004201164.1	subclass B1 metallo-beta-lactamase NDM-1
CP015486.1	Acinetobacter baumannii strain ORAB01 plasmid pORAB01-3, complete sequence	13126	13953	+	blaOXA-237	OXA-134 family carbapenem-hydrolyzing class D beta-lactamase OXA-237	core	AMR	AMR	BETA-LACTAM	CARBAPENEM	276	276	100.00	100.00	276	WP_000854010.1	OXA-134 family carbapenem-hydrolyzing class D beta-lactamase OXA-237
CP016035.1	Escherichia coli isolate Co6114 plasmid pC06114_1, complete sequence	105159	105968	+	blaNDM-1	subclass B1 metallo-beta-lactamase NDM-1	core	AMR	AMR	BETA-LACTAM	CARBAPENEM	270	270	100.00	100.00	270	WP_004201164.1	subclass B1 metallo-beta-lactamase NDM-1
CP016038.1	Escherichia coli isolate Co6114 plasmid pC06114_4, complete sequence	3303	4097	+	blaOXA-232	OXA-48 family carbapenem-hydrolyzing class D beta-lactamase OXA-232	core	AMR	AMR	BETA-LACTAM	CARBAPENEM	265	265	100.00	100.00	265	WP_043907054.1	OXA-48 family carbapenem-hydrolyzing class D beta-lactamase OXA-232
CP018461.1	Klebsiella pneumoniae strain Kp_Goe_39795 plasmid pKp_Goe_795-2, complete sequence	48546	49340	-	blaOXA-48	OXA-48 family carbapenem-hydrolyzing class D beta-lactamase OXA-48	core	AMR	AMR	BETA-LACTAM	CARBAPENEM	265	265	100.00	100.00	265	WP_015059991.1	OXA-48 family carbapenem-hydrolyzing class D beta-lactamase OXA-48
CP018675.1	Klebsiella pneumoniae strain CAV1217 plasmid pKPC_CAV1217, complete sequence	133622	134500	-	blaKPC-4	carbapenem-hydrolyzing class A beta-lactamase KPC-4	core	AMR	AMR	BETA-LACTAM	CARBAPENEM	293	293	100.00	100.00	293	WP_015062847.1	carbapenem-hydrolyzing class A beta-lactamase KPC-4
CP018959.1	Escherichia coli strain Ecol_422 plasmid pEC422_KPC, complete sequence	36544	37422	-	blaKPC-2	carbapenem-hydrolyzing class A beta-lactamase KPC-2	core	AMR	AMR	BETA-LACTAM	CARBAPENEM	293	293	100.00	100.00	293	WP_004199234.1	carbapenem-hydrolyzing class A beta-lactamase KPC-2
CP020359.1	Klebsiella oxytoca strain AR_0147 plasmid unitig_2, complete sequence	37413	38291	-	blaKPC-3	carbapenem-hydrolyzing class A beta-lactamase KPC-3	core	AMR	AMR	BETA-LACTAM	CARBAPENEM	293	293	100.00	100.00	293	WP_004152396.1	carbapenem-hydrolyzing class A beta-lactamase KPC-3
CP020527.1	Enterobacter cloacae strain 109 plasmid unnamed2, complete sequence	35783	36661	+	blaKPC-4	carbapenem-hydrolyzing class A beta-lactamase KPC-4	core	AMR	AMR	BETA-LACTAM	CARBAPENEM	293	293	100.00	100.00	293	WP_015062847.1	carbapenem-hydrolyzing class A beta-lactamase KPC-4
CP021750.1	Enterobacter cloacae complex sp. strain AR_0163 plasmid unnamed, complete sequence	32142	33020	-	blaKPC-2	carbapenem-hydrolyzing class A beta-lactamase KPC-2	core	AMR	AMR	BETA-LACTAM	CARBAPENEM	293	293	100.00	100.00	293	WP_004199234.1	carbapenem-hydrolyzing class A beta-lactamase KPC-2
CP021778.1	Enterobacter cloacae complex sp. strain AR_0053 plasmid unitig_3, complete sequence	55417	56295	+	blaKPC-3	carbapenem-hydrolyzing class A beta-lactamase KPC-3	core	AMR	AMR	BETA-LACTAM	CARBAPENEM	293	293	100.00	100.00	293	WP_004152396.1	carbapenem-hydrolyzing class A beta-lactamase KPC-3
CP021899.1	Enterobacter cloacae complex sp. strain AR_0050 plasmid unitig_4_pilon, complete sequence	14942	15820	-	blaKPC-4	carbapenem-hydrolyzing class A beta-lactamase KPC-4	core	AMR	AMR	BETA-LACTAM	CARBAPENEM	293	293	100.00	100.00	293	WP_015062847.1	carbapenem-hydrolyzing class A beta-lactamase KPC-4
CP021900.1	Enterobacter cloacae complex sp. strain AR_0136 plasmid tig00001437_pilon, complete sequence	59694	60572	+	blaKPC-3	carbapenem-hydrolyzing class A beta-lactamase KPC-3	core	AMR	AMR	BETA-LACTAM	CARBAPENEM	293	293	100.00	100.00	293	WP_004152396.1	carbapenem-hydrolyzing class A beta-lactamase KPC-3
CP023938.1	Klebsiella pneumoniae strain FDAARGOS_443 plasmid unnamed2, complete sequence	23575	24453	-	blaKPC-2	carbapenem-hydrolyzing class A beta-lactamase KPC-2	core	AMR	AMR	BETA-LACTAM	CARBAPENEM	293	293	100.00	100.00	293	WP_004199234.1	carbapenem-hydrolyzing class A beta-lactamase KPC-2
CP024820.1	Citrobacter freundii strain CRCB-101 plasmid pCRCB-101_1, complete sequence	44203	45012	+	blaNDM-5	subclass B1 metallo-beta-lactamase NDM-5	core	AMR	AMR	BETA-LACTAM	CARBAPENEM	270	270	100.00	100.00	270	WP_023408309.1	subclass B1 metallo-beta-lactamase NDM-5
CP025215.1	Klebsiella pneumoniae strain HZW25 plasmid unnamed4, complete sequence	38532	39341	+	blaNDM-7	subclass B1 metallo-beta-lactamase NDM-7	core	AMR	AMR	BETA-LACTAM	CARBAPENEM	270	270	100.00	100.00	270	WP_032495622.1	subclass B1 metallo-beta-lactamase NDM-7
CP025517.1	Klebsiella pneumoniae strain 002SK2 plasmid p002SK2_B, complete sequence	26553	27362	+	blaNDM-9	taniborbactam-resistant subclass B1 metallo-beta-lactamase NDM-9	core	AMR	AMR	BETA-LACTAM	CARBAPENEM/TANIBORBACTAM	270	270	100.00	100.00	270	WP_032495672.1	taniborbactam-resistant subclass B1 metallo-beta-lactamase NDM-9
CP026147.1	Klebsiella pneumoniae strain F132 plasmid pF132_2, complete sequence	54039	54917	+	blaKPC-2	carbapenem-hydrolyzing class A beta-lactamase KPC-2	core	AMR	AMR	BETA-LACTAM	CARBAPENEM	293	293	100.00	100.00	293	WP_004199234.1	carbapenem-hydrolyzing class A beta-lactamase KPC-2
CP026188.1	Enterobacteriaceae bacterium ENNIH2 plasmid pKPC-ddab, complete sequence	11747	12625	-	blaKPC-2	carbapenem-hydrolyzing class A beta-lactamase KPC-2	core	AMR	AMR	BETA-LACTAM	CARBAPENEM	293	293	100.00	100.00	293	WP_004199234.1	carbapenem-hydrolyzing class A beta-lactamase KPC-2
CP026194.1	Enterobacteriaceae bacterium ENNIH1 plasmid pKPC-825d, complete sequence	14191	15069	+	blaKPC-2	carbapenem-hydrolyzing class A beta-lactamase KPC-2	core	AMR	AMR	BETA-LACTAM	CARBAPENEM	293	293	100.00	100.00	293	WP_004199234.1	carbapenem-hydrolyzing class A beta-lactamase KPC-2
CP026198.1	Enterobacteriaceae bacterium ENNIH3 plasmid pKPC-c606, complete sequence	71603	72481	+	blaKPC-2	carbapenem-hydrolyzing class A beta-lactamase KPC-2	core	AMR	AMR	BETA-LACTAM	CARBAPENEM	293	293	100.00	100.00	293	WP_004199234.1	carbapenem-hydrolyzing class A beta-lactamase KPC-2
CP026272.1	Klebsiella oxytoca strain KONIH4 plasmid pKPC-f607, complete sequence	38995	39873	+	blaKPC-2	carbapenem-hydrolyzing class A beta-lactamase KPC-2	core	AMR	AMR	BETA-LACTAM	CARBAPENEM	293	293	100.00	100.00	293	WP_004199234.1	carbapenem-hydrolyzing class A beta-lactamase KPC-2
CP026274.1	Klebsiella oxytoca strain KONIH4 plasmid pKPC-4b66, complete sequence	116039	116917	+	blaKPC-2	carbapenem-hydrolyzing class A beta-lactamase KPC-2	core	AMR	AMR	BETA-LACTAM	CARBAPENEM	293	293	100.00	100.00	293	WP_004199234.1	carbapenem-hydrolyzing class A beta-lactamase KPC-2
CP026274.1	Klebsiella oxytoca strain KONIH4 plasmid pKPC-4b66, complete sequence	202839	203717	+	blaKPC-2	carbapenem-hydrolyzing class A beta-lactamase KPC-2	core	AMR	AMR	BETA-LACTAM	CARBAPENEM	293	293	100.00	100.00	293	WP_004199234.1	carbapenem-hydrolyzing class A beta-lactamase KPC-2
CP026277.1	Klebsiella oxytoca strain KONIH5 plasmid pKPC-8bc0, complete sequence	34181	35059	+	blaKPC-2	carbapenem-hydrolyzing class A beta-lactamase KPC-2	core	AMR	AMR	BETA-LACTAM	CARBAPENEM	293	293	100.00	100.00	293	WP_004199234.1	carbapenem-hydrolyzing class A beta-lactamase KPC-2
CP026280.1	Klebsiella oxytoca strain KONIH2 plasmid pKPC-55bf, complete sequence	106502	107380	-	blaKPC-2	carbapenem-hydrolyzing class A beta-lactamase KPC-2	core	AMR	AMR	BETA-LACTAM	CARBAPENEM	293	293	100.00	100.00	293	WP_004199234.1	carbapenem-hydrolyzing class A beta-lactamase KPC-2
CP027603.1	UNVERIFIED_ORG: Klebsiella pneumoniae strain AR_0080 plasmid unnamed, complete sequence	23291	24028	-	blaIMP-4	subclass B1 metallo-beta-lactamase IMP-4	core	AMR	AMR	BETA-LACTAM	CARBAPENEM	246	246	100.00	100.00	246	WP_015060105.1	subclass B1 metallo-beta-lactamase IMP-4
CP027606.1	Enterobacter cloacae complex sp. strain AR_0093 plasmid unnamed2, complete sequence	71657	72535	+	blaKPC-6	carbapenem-hydrolyzing class A beta-lactamase KPC-6	core	AMR	AMR	BETA-LACTAM	CARBAPENEM	293	293	100.00	100.00	293	WP_047665864.1	carbapenem-hydrolyzing class A beta-lactamase KPC-6
CP027616.1	Klebsiella pneumoniae subsp. ozaenae strain AR_0096 plasmid unnamed4, complete sequence	73751	74629	+	blaKPC-3	carbapenem-hydrolyzing class A beta-lactamase KPC-3	core	AMR	AMR	BETA-LACTAM	CARBAPENEM	293	293	100.00	100.00	293	WP_004152396.1	carbapenem-hydrolyzing class A beta-lactamase KPC-3
CP027700.1	Klebsiella pneumoniae strain KP30835 plasmid unnamed5, complete sequence	17044	17922	-	blaKPC-2	carbapenem-hydrolyzing class A beta-lactamase KPC-2	core	AMR	AMR	BETA-LACTAM	CARBAPENEM	293	293	100.00	100.00	293	WP_004199234.1	carbapenem-hydrolyzing class A beta-lactamase KPC-2
CP028181.1	Klebsiella pneumoniae strain CFSAN054110 plasmid pGMI16-005_01, complete sequence	94112	94990	-	blaKPC-3	carbapenem-hydrolyzing class A beta-lactamase KPC-3	core	AMR	AMR	BETA-LACTAM	CARBAPENEM	293	293	100.00	100.00	293	WP_004152396.1	carbapenem-hydrolyzing class A beta-lactamase KPC-3
CP028705.1	Escherichia coli strain VH1 plasmid pVH1, complete sequence	44137	44946	-	blaNDM-5	subclass B1 metallo-beta-lactamase NDM-5	core	AMR	AMR	BETA-LACTAM	CARBAPENEM	270	270	100.00	100.00	270	WP_023408309.1	subclass B1 metallo-beta-lactamase NDM-5
CP028952.1	Klebsiella aerogenes strain AR_0161 plasmid unnamed, complete sequence	32119	32856	+	blaIMP-4	subclass B1 metallo-beta-lactamase IMP-4	core	AMR	AMR	BETA-LACTAM	CARBAPENEM	246	246	100.00	100.00	246	WP_015060105.1	subclass B1 metallo-beta-lactamase IMP-4
CP029718.1	Enterobacter cloacae complex sp. strain AR_0154 plasmid unnamed5, complete sequence	104462	105259	-	blaVIM-1	subclass B1 metallo-beta-lactamase VIM-1	core	AMR	AMR	BETA-LACTAM	CARBAPENEM	266	266	100.00	100.00	266	WP_013263789.1	subclass B1 metallo-beta-lactamase VIM-1
CP030319.1	Klebsiella pneumoniae strain 11021 plasmid p11021-2, complete sequence	78292	79170	-	blaKPC-2	carbapenem-hydrolyzing class A beta-lactamase KPC-2	core	AMR	AMR	BETA-LACTAM	CARBAPENEM	293	293	100.00	100.00	293	WP_004199234.1	carbapenem-hydrolyzing class A beta-lactamase KPC-2
CP031374.2	Klebsiella pneumoniae strain KpvST101_OXA-48 plasmid pKpvOXA-48, complete sequence	9863	10657	-	blaOXA-48	OXA-48 family carbapenem-hydrolyzing class D beta-lactamase OXA-48	core	AMR	AMR	BETA-LACTAM	CARBAPENEM	265	265	100.00	100.00	265	WP_015059991.1	OXA-48 family carbapenem-hydrolyzing class D beta-lactamase OXA-48
CP031736.1	Klebsiella pneumoniae subsp. pneumoniae strain M5 plasmid pKPM502, complete sequence	63546	64355	+	blaNDM-1	subclass B1 metallo-beta-lactamase NDM-1	core	AMR	AMR	BETA-LACTAM	CARBAPENEM	270	270	100.00	100.00	270	WP_004201164.1	subclass B1 metallo-beta-lactamase NDM-1
CP033467.1	Enterobacter cloacae strain E3442 plasmid p3442-FRI-1, complete sequence	89361	90254	-	blaFLC-1	FRI family carbapenem-hydrolyzing class A beta-lactamase FLC-1	core	AMR	AMR	BETA-LACTAM	CARBAPENEM	298	298	100.00	100.00	298	WP_123061077.1	FRI family carbapenem-hydrolyzing class A beta-lactamase FLC-1
CP033468.1	Enterobacter cloacae strain E3442 plasmid p3442-IMI-2, complete sequence	34270	35145	-	blaIMI-2	carbapenem-hydrolyzing class A beta-lactamase IMI-2	core	AMR	AMR	BETA-LACTAM	CARBAPENEM	292	292	100.00	100.00	292	WP_032491237.1	carbapenem-hydrolyzing class A beta-lactamase IMI-2
CP033531.1	Acinetobacter pittii strain 2014S07-126 plasmid p2014S07-126-1, complete sequence	47996	48733	+	blaIMP-1	subclass B1 metallo-beta-lactamase IMP-1	core	AMR	AMR	BETA-LACTAM	CARBAPENEM	246	246	100.00	100.00	246	WP_003159548.1	subclass B1 metallo-beta-lactamase IMP-1
CP033537.1	Acinetobacter pittii strain 2012N21-164 plasmid p2012N21-164-2, complete sequence	13510	14220	+	blaOXA	OXA-58 family carbapenem-hydrolyzing class D beta-lactamase	core	AMR	AMR	BETA-LACTAM	CARBAPENEM	237	280	84.64	91.98	237	WP_002002480.1	carbapenem-hydrolyzing class D beta-lactamase OXA-58
CP033547.1	Acinetobacter nosocomialis strain 2014N23-120 plasmid p2014N23-120-2, complete sequence	18667	19398	+	blaOXA	OXA-58 family carbapenem-hydrolyzing class D beta-lactamase	core	AMR	AMR	BETA-LACTAM	CARBAPENEM	244	280	87.14	99.59	244	WP_002002480.1	carbapenem-hydrolyzing class D beta-lactamase OXA-58
CP033563.1	Acinetobacter nosocomialis strain 2010S01-197 plasmid p2010S01-197-2, complete sequence	6472	7203	+	blaOXA	OXA-58 family carbapenem-hydrolyzing class D beta-lactamase	core	AMR	AMR	BETA-LACTAM	CARBAPENEM	244	280	87.14	100.00	244	WP_002002480.1	carbapenem-hydrolyzing class D beta-lactamase OXA-58
CP033563.1	Acinetobacter nosocomialis strain 2010S01-197 plasmid p2010S01-197-2, complete sequence	14694	15425	-	blaOXA	OXA-58 family carbapenem-hydrolyzing class D beta-lactamase	core	AMR	AMR	BETA-LACTAM	CARBAPENEM	244	280	87.14	100.00	244	WP_002002480.1	carbapenem-hydrolyzing class D beta-lactamase OXA-58
CP033569.1	Acinetobacter pittii strain 2014N21-145 plasmid p2014N21-145-1, complete sequence	266671	267408	-	blaIMP-1	subclass B1 metallo-beta-lactamase IMP-1	core	AMR	AMR	BETA-LACTAM	CARBAPENEM	246	246	100.00	100.00	246	WP_003159548.1	subclass B1 metallo-beta-lactamase IMP-1
CP033682.1	Raoultella ornithinolytica strain YDC775_2 plasmid unnamed, complete sequence	1058	1852	+	blaOXA-232	OXA-48 family carbapenem-hydrolyzing class D beta-lactamase OXA-232	core	AMR	AMR	BETA-LACTAM	CARBAPENEM	265	265	100.00	100.00	265	WP_043907054.1	OXA-48 family carbapenem-hydrolyzing class D beta-lactamase OXA-232
CP034201.2	Klebsiella pneumoniae subsp. pneumoniae strain KpvST383_NDM_OXA-48 plasmid pKpvST383L, complete sequence	69629	70438	-	blaNDM-5	subclass B1 metallo-beta-lactamase NDM-5	core	AMR	AMR	BETA-LACTAM	CARBAPENEM	270	270	100.00	100.00	270	WP_023408309.1	subclass B1 metallo-beta-lactamase NDM-5
CP034202.2	Klebsiella pneumoniae subsp. pneumoniae strain KpvST383_NDM_OXA-48 plasmid pKpvST383L_2, complete sequence	60504	61298	-	blaOXA-48	OXA-48 family carbapenem-hydrolyzing class D beta-lactamase OXA-48	core	AMR	AMR	BETA-LACTAM	CARBAPENEM	265	265	100.00	100.00	265	WP_015059991.1	OXA-48 family carbapenem-hydrolyzing class D beta-lactamase OXA-48
CP034254.1	Escherichia coli strain IVRI Kol CP4 plasmid p1ESCUMpO83_CORR	72109	72918	+	blaNDM-5	subclass B1 metallo-beta-lactamase NDM-5	core	AMR	AMR	BETA-LACTAM	CARBAPENEM	270	270	100.00	100.00	270	WP_023408309.1	subclass B1 metallo-beta-lactamase NDM-5
CP034323.1	Klebsiella pneumoniae isolate KSH203 plasmid pKSH203-NDM, complete sequence	17821	18630	-	blaNDM-1	subclass B1 metallo-beta-lactamase NDM-1	core	AMR	AMR	BETA-LACTAM	CARBAPENEM	270	270	100.00	100.00	270	WP_004201164.1	subclass B1 metallo-beta-lactamase NDM-1
CP034324.1	Klebsiella pneumoniae isolate KSH203 plasmid pKSH203-KPC, complete sequence	65771	66649	+	blaKPC-2	carbapenem-hydrolyzing class A beta-lactamase KPC-2	core	AMR	AMR	BETA-LACTAM	CARBAPENEM	293	293	100.00	100.00	293	WP_004199234.1	carbapenem-hydrolyzing class A beta-lactamase KPC-2
CP034398.1	Escherichia coli strain CRE1 plasmid pCRE1.4, complete sequence	20594	21403	-	blaNDM-1	subclass B1 metallo-beta-lactamase NDM-1	core	AMR	AMR	BETA-LACTAM	CARBAPENEM	270	270	100.00	100.00	270	WP_004201164.1	subclass B1 metallo-beta-lactamase NDM-1
CP034406.1	Klebsiella pneumoniae strain NH34 plasmid pNH34.1, complete sequence	249971	250786	+	blaNDM	NDM family subclass B1 metallo-beta-lactamase	core	AMR	AMR	BETA-LACTAM	CARBAPENEM	272	270	99.26	91.24	274	WP_223146984.1	subclass B1 metallo-beta-lactamase NDM-40
CP035181.1	Klebsiella pneumoniae strain BA33875 plasmid pBA33875_KPC2, complete sequence	48289	49167	-	blaKPC-2	carbapenem-hydrolyzing class A beta-lactamase KPC-2	core	AMR	AMR	BETA-LACTAM	CARBAPENEM	293	293	100.00	100.00	293	WP_004199234.1	carbapenem-hydrolyzing class A beta-lactamase KPC-2
CP035637.1	Enterobacter cloacae strain EN3600 plasmid unnamed5, complete sequence	22587	23324	+	blaIMP-8	subclass B1 metallo-beta-lactamase IMP-8	core	AMR	AMR	BETA-LACTAM	CARBAPENEM	246	246	100.00	100.00	246	WP_012695457.1	subclass B1 metallo-beta-lactamase IMP-8
CP038003.1	Klebsiella pneumoniae strain SCKP020009 plasmid pKPC2_020009, complete sequence	21510	22388	+	blaKPC-2	carbapenem-hydrolyzing class A beta-lactamase KPC-2	core	AMR	AMR	BETA-LACTAM	CARBAPENEM	293	293	100.00	100.00	293	WP_004199234.1	carbapenem-hydrolyzing class A beta-lactamase KPC-2
CP040042.1	Acinetobacter baumannii strain VB958 plasmid unnamed2, complete sequence	164593	165411	+	blaOXA	OXA-23 family carbapenem-hydrolyzing class D beta-lactamase	core	AMR	AMR	BETA-LACTAM	CARBAPENEM	273	273	100.00	95.97	273	WP_001046004.1	OXA-23 family carbapenem-hydrolyzing class D beta-lactamase OXA-23
CP040176.1	Klebsiella pneumoniae strain 2e plasmid unnamed1, complete sequence	46153	46962	-	blaNDM-6	subclass B1 metallo-beta-lactamase NDM-6	core	AMR	AMR	BETA-LACTAM	CARBAPENEM	270	270	100.00	100.00	270	WP_032495384.1	subclass B1 metallo-beta-lactamase NDM-6
CP040178.1	Klebsiella pneumoniae strain 2e plasmid unnamed3, complete sequence	4788	5597	+	blaNDM-6	subclass B1 metallo-beta-lactamase NDM-6	core	AMR	AMR	BETA-LACTAM	CARBAPENEM	270	270	100.00	100.00	270	WP_032495384.1	subclass B1 metallo-beta-lactamase NDM-6
CP040446.1	Klebsiella pneumoniae strain WCHKP115032 plasmid pNDM5_115032, complete sequence	14351	15160	-	blaNDM-5	subclass B1 metallo-beta-lactamase NDM-5	core	AMR	AMR	BETA-LACTAM	CARBAPENEM	270	270	100.00	100.00	270	WP_023408309.1	subclass B1 metallo-beta-lactamase NDM-5
CP040826.1	Enterobacter cloacae strain NH77 plasmid pEcloNH77, complete sequence	16895	17704	+	blaNDM-1	subclass B1 metallo-beta-lactamase NDM-1	core	AMR	AMR	BETA-LACTAM	CARBAPENEM	270	270	100.00	100.00	270	WP_004201164.1	subclass B1 metallo-beta-lactamase NDM-1
CP041052.1	Enterobacter hormaechei strain C126 plasmid pEnC126NDM, complete sequence	10020	10829	+	blaNDM	NDM family subclass B1 metallo-beta-lactamase	core	AMR	AMR	BETA-LACTAM	CARBAPENEM	270	270	100.00	99.63	270	WP_004201164.1	subclass B1 metallo-beta-lactamase NDM-1
CP041053.1	Enterobacter hormaechei strain C126 plasmid pEnC126OXA181, complete sequence	32303	33097	+	blaOXA-181	OXA-48 family carbapenem-hydrolyzing class D beta-lactamase OXA-181	core	AMR	AMR	BETA-LACTAM	CARBAPENEM	265	265	100.00	100.00	265	WP_015060052.1	OXA-48 family carbapenem-hydrolyzing class D beta-lactamase OXA-181
CP041938.1	Klebsiella pneumoniae strain KP14003 plasmid pNDM-KP14003, complete sequence	24623	25432	+	blaNDM-1	subclass B1 metallo-beta-lactamase NDM-1	core	AMR	AMR	BETA-LACTAM	CARBAPENEM	270	270	100.00	100.00	270	WP_004201164.1	subclass B1 metallo-beta-lactamase NDM-1
CP042501.1	Enterobacter sp. E76 plasmid pE76_002, complete sequence	4256	4993	+	blaIMP-4	subclass B1 metallo-beta-lactamase IMP-4	core	AMR	AMR	BETA-LACTAM	CARBAPENEM	246	246	100.00	100.00	246	WP_015060105.1	subclass B1 metallo-beta-lactamase IMP-4
CP043366.1	Klebsiella pneumoniae strain WCHKP090045 plasmid pKPC2_090045, complete sequence	7249	8127	-	blaKPC-2	carbapenem-hydrolyzing class A beta-lactamase KPC-2	core	AMR	AMR	BETA-LACTAM	CARBAPENEM	293	293	100.00	100.00	293	WP_004199234.1	carbapenem-hydrolyzing class A beta-lactamase KPC-2
CP043370.1	Klebsiella pneumoniae strain WCHKP090050 plasmid pKPC2_090050, complete sequence	7249	8127	-	blaKPC-2	carbapenem-hydrolyzing class A beta-lactamase KPC-2	core	AMR	AMR	BETA-LACTAM	CARBAPENEM	293	293	100.00	100.00	293	WP_004199234.1	carbapenem-hydrolyzing class A beta-lactamase KPC-2
CP043374.1	Klebsiella pneumoniae strain WCHKP090249 plasmid pKPC2_090249, complete sequence	50700	51578	-	blaKPC-2	carbapenem-hydrolyzing class A beta-lactamase KPC-2	core	AMR	AMR	BETA-LACTAM	CARBAPENEM	293	293	100.00	100.00	293	WP_004199234.1	carbapenem-hydrolyzing class A beta-lactamase KPC-2
CP043603.1	Klebsiella pneumoniae strain WCHKP115038 plasmid pKPC2_115038, complete sequence	7249	8127	-	blaKPC-2	carbapenem-hydrolyzing class A beta-lactamase KPC-2	core	AMR	AMR	BETA-LACTAM	CARBAPENEM	293	293	100.00	100.00	293	WP_004199234.1	carbapenem-hydrolyzing class A beta-lactamase KPC-2
CP043604.1	Klebsiella pneumoniae strain WCHKP115038 plasmid pNDM5_115038, complete sequence	830	1639	-	blaNDM-5	subclass B1 metallo-beta-lactamase NDM-5	core	AMR	AMR	BETA-LACTAM	CARBAPENEM	270	270	100.00	100.00	270	WP_023408309.1	subclass B1 metallo-beta-lactamase NDM-5
CP043767.1	Enterobacter hormaechei strain EB_P9_L5_03.19 plasmid pIMPIncH12_331kb, complete sequence	31390	32127	+	blaIMP-1	subclass B1 metallo-beta-lactamase IMP-1	core	AMR	AMR	BETA-LACTAM	CARBAPENEM	246	246	100.00	100.00	246	WP_003159548.1	subclass B1 metallo-beta-lactamase IMP-1
CP046596.1	Acinetobacter indicus strain FS42-2 plasmid pFS42-2-1, complete sequence	37669	38478	-	blaNDM-1	subclass B1 metallo-beta-lactamase NDM-1	core	AMR	AMR	BETA-LACTAM	CARBAPENEM	270	270	100.00	100.00	270	WP_004201164.1	subclass B1 metallo-beta-lactamase NDM-1
CP046886.1	Klebsiella pneumoniae strain WCHKP090276 plasmid pKPC2_090276, complete sequence	6421	7299	-	blaKPC-2	carbapenem-hydrolyzing class A beta-lactamase KPC-2	core	AMR	AMR	BETA-LACTAM	CARBAPENEM	293	293	100.00	100.00	293	WP_004199234.1	carbapenem-hydrolyzing class A beta-lactamase KPC-2
CP046892.1	Klebsiella pneumoniae strain SCKP090351 plasmid pNDM1_090351, complete sequence	9653	10462	-	blaNDM-1	subclass B1 metallo-beta-lactamase NDM-1	core	AMR	AMR	BETA-LACTAM	CARBAPENEM	270	270	100.00	100.00	270	WP_004201164.1	subclass B1 metallo-beta-lactamase NDM-1
CP046896.1	Klebsiella pneumoniae strain SCKP090421 plasmid pKPC2_090421, complete sequence	3844	4722	-	blaKPC-2	carbapenem-hydrolyzing class A beta-lactamase KPC-2	core	AMR	AMR	BETA-LACTAM	CARBAPENEM	293	293	100.00	100.00	293	WP_004199234.1	carbapenem-hydrolyzing class A beta-lactamase KPC-2
CP046968.1	Klebsiella pneumoniae strain WCHKP115016 plasmid pKPC2_115016, complete sequence	11757	12635	+	blaKPC-2	carbapenem-hydrolyzing class A beta-lactamase KPC-2	core	AMR	AMR	BETA-LACTAM	CARBAPENEM	293	293	100.00	100.00	293	WP_004199234.1	carbapenem-hydrolyzing class A beta-lactamase KPC-2
CP047775.1	Citrobacter freundii strain Cfr-13 plasmid pCfr13-2, complete sequence	31448	32245	+	blaVIM-1	subclass B1 metallo-beta-lactamase VIM-1	core	AMR	AMR	BETA-LACTAM	CARBAPENEM	266	266	100.00	100.00	266	WP_013263789.1	subclass B1 metallo-beta-lactamase VIM-1
CP048380.1	Klebsiella variicola strain 118 plasmid p118_A, complete sequence	152123	153001	+	blaKPC-3	carbapenem-hydrolyzing class A beta-lactamase KPC-3	core	AMR	AMR	BETA-LACTAM	CARBAPENEM	293	293	100.00	100.00	293	WP_004152396.1	carbapenem-hydrolyzing class A beta-lactamase KPC-3
CP048414.1	Klebsiella pneumoniae strain MH9CRKP plasmid pKPC_MH9CRKP, complete sequence	76402	77280	-	blaKPC-2	carbapenem-hydrolyzing class A beta-lactamase KPC-2	core	AMR	AMR	BETA-LACTAM	CARBAPENEM	293	293	100.00	100.00	293	WP_004199234.1	carbapenem-hydrolyzing class A beta-lactamase KPC-2
CP050276.1	Klebsiella pneumoniae strain 10553 plasmid unnamed1, complete sequence	384173	385051	+	blaKPC-2	carbapenem-hydrolyzing class A beta-lactamase KPC-2	core	AMR	AMR	BETA-LACTAM	CARBAPENEM	293	293	100.00	100.00	293	WP_004199234.1	carbapenem-hydrolyzing class A beta-lactamase KPC-2
CP050279.1	Klebsiella pneumoniae strain 10553 plasmid unnamed4, complete sequence	67603	68481	+	blaKPC-2	carbapenem-hydrolyzing class A beta-lactamase KPC-2	core	AMR	AMR	BETA-LACTAM	CARBAPENEM	293	293	100.00	100.00	293	WP_004199234.1	carbapenem-hydrolyzing class A beta-lactamase KPC-2
CP050282.1	Klebsiella pneumoniae strain 9949 plasmid unnamed2, complete sequence	64234	65112	-	blaKPC-2	carbapenem-hydrolyzing class A beta-lactamase KPC-2	core	AMR	AMR	BETA-LACTAM	CARBAPENEM	293	293	100.00	100.00	293	WP_004199234.1	carbapenem-hydrolyzing class A beta-lactamase KPC-2
CP050288.1	Klebsiella pneumoniae strain 9630 plasmid unnamed3, complete sequence	64674	65552	-	blaKPC-2	carbapenem-hydrolyzing class A beta-lactamase KPC-2	core	AMR	AMR	BETA-LACTAM	CARBAPENEM	293	293	100.00	100.00	293	WP_004199234.1	carbapenem-hydrolyzing class A beta-lactamase KPC-2
CP050859.2	Klebsiella pneumoniae strain SCH6109 plasmid pSCH6109-NDM, complete sequence	34922	35731	-	blaNDM-1	subclass B1 metallo-beta-lactamase NDM-1	core	AMR	AMR	BETA-LACTAM	CARBAPENEM	270	270	100.00	100.00	270	WP_004201164.1	subclass B1 metallo-beta-lactamase NDM-1
CP052170.1	Klebsiella pneumoniae strain F16KP0075 plasmid pF16KP0075-3, complete sequence	1068	1946	+	blaKPC-2	carbapenem-hydrolyzing class A beta-lactamase KPC-2	core	AMR	AMR	BETA-LACTAM	CARBAPENEM	293	293	100.00	100.00	293	WP_004199234.1	carbapenem-hydrolyzing class A beta-lactamase KPC-2
CP052507.1	Klebsiella pneumoniae strain B16KP0226 plasmid pB16KP0226-2, complete sequence	1068	1946	+	blaKPC-2	carbapenem-hydrolyzing class A beta-lactamase KPC-2	core	AMR	AMR	BETA-LACTAM	CARBAPENEM	293	293	100.00	100.00	293	WP_004199234.1	carbapenem-hydrolyzing class A beta-lactamase KPC-2
CP052872.1	Enterobacter cloacae strain 3849 plasmid p3846_IncN_VIM-1, complete sequence	36226	37023	-	blaVIM-1	subclass B1 metallo-beta-lactamase VIM-1	core	AMR	AMR	BETA-LACTAM	CARBAPENEM	266	266	100.00	100.00	266	WP_013263789.1	subclass B1 metallo-beta-lactamase VIM-1
CP056026.1	Klebsiella pneumoniae strain 39428 plasmid pKPN39428.2, complete sequence	37214	38092	-	blaKPC-2	carbapenem-hydrolyzing class A beta-lactamase KPC-2	core	AMR	AMR	BETA-LACTAM	CARBAPENEM	293	293	100.00	100.00	293	WP_004199234.1	carbapenem-hydrolyzing class A beta-lactamase KPC-2
CP058801.1	Klebsiella pneumoniae strain BA27935 plasmid pIncFII, complete sequence	19485	20294	+	blaNDM-5	subclass B1 metallo-beta-lactamase NDM-5	core	AMR	AMR	BETA-LACTAM	CARBAPENEM	270	270	100.00	100.00	270	WP_023408309.1	subclass B1 metallo-beta-lactamase NDM-5
CP059478.1	Acinetobacter baumannii strain 17-84 plasmid p17-84_OXA, complete sequence	6016	6855	+	blaOXA-58	carbapenem-hydrolyzing class D beta-lactamase OXA-58	core	AMR	AMR	BETA-LACTAM	CARBAPENEM	280	280	100.00	100.00	280	WP_002002480.1	carbapenem-hydrolyzing class D beta-lactamase OXA-58
CP060651.1	Citrobacter freundii strain MGH279 plasmid unnamed1, complete sequence	113148	114026	-	blaKPC-3	carbapenem-hydrolyzing class A beta-lactamase KPC-3	core	AMR	AMR	BETA-LACTAM	CARBAPENEM	293	293	100.00	100.00	293	WP_004152396.1	carbapenem-hydrolyzing class A beta-lactamase KPC-3
CP060655.1	Citrobacter freundii strain MGH283 plasmid unnamed1, complete sequence	1167	2045	+	blaKPC-3	carbapenem-hydrolyzing class A beta-lactamase KPC-3	core	AMR	AMR	BETA-LACTAM	CARBAPENEM	293	293	100.00	100.00	293	WP_004152396.1	carbapenem-hydrolyzing class A beta-lactamase KPC-3
CP060660.1	Citrobacter freundii strain MGH281C plasmid unnamed1, complete sequence	113148	114026	-	blaKPC-3	carbapenem-hydrolyzing class A beta-lactamase KPC-3	core	AMR	AMR	BETA-LACTAM	CARBAPENEM	293	293	100.00	100.00	293	WP_004152396.1	carbapenem-hydrolyzing class A beta-lactamase KPC-3
CP060663.1	Citrobacter freundii strain MGH281 plasmid unnamed1, complete sequence	113148	114026	-	blaKPC-3	carbapenem-hydrolyzing class A beta-lactamase KPC-3	core	AMR	AMR	BETA-LACTAM	CARBAPENEM	293	293	100.00	100.00	293	WP_004152396.1	carbapenem-hydrolyzing class A beta-lactamase KPC-3
CP061360.1	Klebsiella pneumoniae strain C20 plasmid pC20-394kb, complete sequence	149744	150553	+	blaNDM-1	subclass B1 metallo-beta-lactamase NDM-1	core	AMR	AMR	BETA-LACTAM	CARBAPENEM	270	270	100.00	100.00	270	WP_004201164.1	subclass B1 metallo-beta-lactamase NDM-1
CP061542.1	Acinetobacter baumannii strain XH1344 plasmid pAZJ221E, complete sequence	65875	66336	+	blaOXA	OXA-23 family carbapenem-hydrolyzing class D beta-lactamase	core	AMR	AMR	BETA-LACTAM	CARBAPENEM	154	273	56.41	100.00	154	WP_001046004.1	OXA-23 family carbapenem-hydrolyzing class D beta-lactamase OXA-23
CP061688.1	Acinetobacter seifertii strain AS4 plasmid pAS4-1, complete sequence	147084	147587	-	blaOXA	OXA-58 family carbapenem-hydrolyzing class D beta-lactamase	core	AMR	AMR	BETA-LACTAM	CARBAPENEM	168	280	60.00	100.00	168	WP_063861121.1	OXA-58 family carbapenem-hydrolyzing class D beta-lactamase OXA-164
CP062822.1	Providencia rettgeri strain Res13-Sevr-LER2-35 plasmid unnamed360, complete sequence	4139	4876	+	blaIMP-64	subclass B1 metallo-beta-lactamase IMP-64	core	AMR	AMR	BETA-LACTAM	CARBAPENEM	246	246	100.00	100.00	246	WP_071593226.1	subclass B1 metallo-beta-lactamase IMP-64
CP062994.1	Klebsiella pneumoniae strain CriePir200 plasmid unnamed1, complete sequence	141215	142009	+	blaOXA-48	OXA-48 family carbapenem-hydrolyzing class D beta-lactamase OXA-48	core	AMR	AMR	BETA-LACTAM	CARBAPENEM	265	265	100.00	100.00	265	WP_015059991.1	OXA-48 family carbapenem-hydrolyzing class D beta-lactamase OXA-48
CP063014.1	Klebsiella pneumoniae strain CriePir99 plasmid unnamed1, complete sequence	73979	74788	+	blaNDM-1	subclass B1 metallo-beta-lactamase NDM-1	core	AMR	AMR	BETA-LACTAM	CARBAPENEM	270	270	100.00	100.00	270	WP_004201164.1	subclass B1 metallo-beta-lactamase NDM-1
CP063685.2	Salmonella enterica subsp. enterica serovar Bareilly strain FC745 plasmid pFC745, complete sequence	198000	198809	+	blaNDM-7	subclass B1 metallo-beta-lactamase NDM-7	core	AMR	AMR	BETA-LACTAM	CARBAPENEM	270	270	100.00	100.00	270	WP_032495622.1	subclass B1 metallo-beta-lactamase NDM-7
CP064297.1	Klebsiella pneumoniae strain 33Kpn9 plasmid p33Kpn9-KPC, complete sequence	43722	44600	+	blaKPC-2	carbapenem-hydrolyzing class A beta-lactamase KPC-2	core	AMR	AMR	BETA-LACTAM	CARBAPENEM	293	293	100.00	100.00	293	WP_004199234.1	carbapenem-hydrolyzing class A beta-lactamase KPC-2
CP064823.1	Klebsiella pneumoniae subsp. pneumoniae strain K219 plasmid pIncN	15032	15589	+	blaNDM	NDM family subclass B1 metallo-beta-lactamase	core	AMR	AMR	BETA-LACTAM	CARBAPENEM	186	270	69.26	97.86	187	WP_032495622.1	subclass B1 metallo-beta-lactamase NDM-7
CP064852.1	Klebsiella pneumoniae strain 130002 plasmid pKPC2_130002, complete sequence	84122	85000	+	blaKPC-2	carbapenem-hydrolyzing class A beta-lactamase KPC-2	core	AMR	AMR	BETA-LACTAM	CARBAPENEM	293	293	100.00	100.00	293	WP_004199234.1	carbapenem-hydrolyzing class A beta-lactamase KPC-2
CP066118.1	Citrobacter freundii strain Cfr-12 plasmid pCfr12-3, complete sequence	7310	8107	+	blaVIM-2	subclass B1 metallo-beta-lactamase VIM-2	core	AMR	AMR	BETA-LACTAM	CARBAPENEM	266	266	100.00	100.00	266	WP_003108247.1	subclass B1 metallo-beta-lactamase VIM-2
CP067063.1	Enterobacter hormaechei subsp. xiangfangensis strain OSUCZKPC4-74 plasmid pOSUCZKPC4-74-1, complete sequence	164669	165547	+	blaKPC-4	carbapenem-hydrolyzing class A beta-lactamase KPC-4	core	AMR	AMR	BETA-LACTAM	CARBAPENEM	293	293	100.00	100.00	293	WP_015062847.1	carbapenem-hydrolyzing class A beta-lactamase KPC-4
CP067063.1	Enterobacter hormaechei subsp. xiangfangensis strain OSUCZKPC4-74 plasmid pOSUCZKPC4-74-1, complete sequence	183191	184069	+	blaKPC-4	carbapenem-hydrolyzing class A beta-lactamase KPC-4	core	AMR	AMR	BETA-LACTAM	CARBAPENEM	293	293	100.00	100.00	293	WP_015062847.1	carbapenem-hydrolyzing class A beta-lactamase KPC-4
CP067063.1	Enterobacter hormaechei subsp. xiangfangensis strain OSUCZKPC4-74 plasmid pOSUCZKPC4-74-1, complete sequence	201711	202589	+	blaKPC-4	carbapenem-hydrolyzing class A beta-lactamase KPC-4	core	AMR	AMR	BETA-LACTAM	CARBAPENEM	293	293	100.00	100.00	293	WP_015062847.1	carbapenem-hydrolyzing class A beta-lactamase KPC-4
CP067096.1	Klebsiella michiganensis strain B106 plasmid p3, complete sequence	48488	49225	+	blaIMP-4	subclass B1 metallo-beta-lactamase IMP-4	core	AMR	AMR	BETA-LACTAM	CARBAPENEM	246	246	100.00	100.00	246	WP_015060105.1	subclass B1 metallo-beta-lactamase IMP-4
CP067443.1	Klebsiella pneumoniae strain ARLG-4624 plasmid pC962_1, complete sequence	148774	149652	-	blaKPC-2	carbapenem-hydrolyzing class A beta-lactamase KPC-2	core	AMR	AMR	BETA-LACTAM	CARBAPENEM	293	293	100.00	100.00	293	WP_004199234.1	carbapenem-hydrolyzing class A beta-lactamase KPC-2
CP067451.1	Klebsiella pneumoniae strain ARLG-4929 plasmid pC957_3, complete sequence	37214	38092	-	blaKPC-2	carbapenem-hydrolyzing class A beta-lactamase KPC-2	core	AMR	AMR	BETA-LACTAM	CARBAPENEM	293	293	100.00	100.00	293	WP_004199234.1	carbapenem-hydrolyzing class A beta-lactamase KPC-2
CP067457.1	Klebsiella pneumoniae strain ARLG-4884 plasmid pC877_3, complete sequence	6483	7361	-	blaKPC-3	carbapenem-hydrolyzing class A beta-lactamase KPC-3	core	AMR	AMR	BETA-LACTAM	CARBAPENEM	293	293	100.00	100.00	293	WP_004152396.1	carbapenem-hydrolyzing class A beta-lactamase KPC-3
CP067460.1	Klebsiella pneumoniae strain ARLG-4590 plasmid pC872_1, complete sequence	81379	82257	+	blaKPC-2	carbapenem-hydrolyzing class A beta-lactamase KPC-2	core	AMR	AMR	BETA-LACTAM	CARBAPENEM	293	293	100.00	100.00	293	WP_004199234.1	carbapenem-hydrolyzing class A beta-lactamase KPC-2
CP067461.1	Klebsiella pneumoniae strain ARLG-4590 plasmid pC872_2, complete sequence	37214	38092	-	blaKPC-2	carbapenem-hydrolyzing class A beta-lactamase KPC-2	core	AMR	AMR	BETA-LACTAM	CARBAPENEM	293	293	100.00	100.00	293	WP_004199234.1	carbapenem-hydrolyzing class A beta-lactamase KPC-2
CP067466.1	Klebsiella pneumoniae strain ARLG-3480 plasmid pC862_1, complete sequence	122504	123382	-	blaKPC-2	carbapenem-hydrolyzing class A beta-lactamase KPC-2	core	AMR	AMR	BETA-LACTAM	CARBAPENEM	293	293	100.00	100.00	293	WP_004199234.1	carbapenem-hydrolyzing class A beta-lactamase KPC-2
CP067470.1	Klebsiella pneumoniae strain ARLG-3311 plasmid pC767_1, complete sequence	76926	77804	+	blaKPC-2	carbapenem-hydrolyzing class A beta-lactamase KPC-2	core	AMR	AMR	BETA-LACTAM	CARBAPENEM	293	293	100.00	100.00	293	WP_004199234.1	carbapenem-hydrolyzing class A beta-lactamase KPC-2
CP067476.1	Klebsiella pneumoniae strain ARLG-3304 plasmid pC763_3, complete sequence	37214	38092	-	blaKPC-2	carbapenem-hydrolyzing class A beta-lactamase KPC-2	core	AMR	AMR	BETA-LACTAM	CARBAPENEM	293	293	100.00	100.00	293	WP_004199234.1	carbapenem-hydrolyzing class A beta-lactamase KPC-2
CP067482.1	Klebsiella pneumoniae strain ARLG-3289 plasmid pC752_3, complete sequence	15272	16150	+	blaKPC-2	carbapenem-hydrolyzing class A beta-lactamase KPC-2	core	AMR	AMR	BETA-LACTAM	CARBAPENEM	293	293	100.00	100.00	293	WP_004199234.1	carbapenem-hydrolyzing class A beta-lactamase KPC-2
CP067483.1	Klebsiella pneumoniae strain ARLG-3289 plasmid pC752_4, complete sequence	1167	2045	+	blaKPC-2	carbapenem-hydrolyzing class A beta-lactamase KPC-2	core	AMR	AMR	BETA-LACTAM	CARBAPENEM	293	293	100.00	100.00	293	WP_004199234.1	carbapenem-hydrolyzing class A beta-lactamase KPC-2
CP067486.1	Klebsiella pneumoniae strain ARLG-3179 plasmid pC739_1, complete sequence	79382	80260	+	blaKPC-2	carbapenem-hydrolyzing class A beta-lactamase KPC-2	core	AMR	AMR	BETA-LACTAM	CARBAPENEM	293	293	100.00	100.00	293	WP_004199234.1	carbapenem-hydrolyzing class A beta-lactamase KPC-2
CP067492.1	Klebsiella pneumoniae strain ARLG-8055 plasmid pC720_3, complete sequence	37214	38092	-	blaKPC-2	carbapenem-hydrolyzing class A beta-lactamase KPC-2	core	AMR	AMR	BETA-LACTAM	CARBAPENEM	293	293	100.00	100.00	293	WP_004199234.1	carbapenem-hydrolyzing class A beta-lactamase KPC-2
CP067496.1	Klebsiella pneumoniae strain ARLG-8053 plasmid pC717_1, complete sequence	52716	53594	-	blaKPC-2	carbapenem-hydrolyzing class A beta-lactamase KPC-2	core	AMR	AMR	BETA-LACTAM	CARBAPENEM	293	293	100.00	100.00	293	WP_004199234.1	carbapenem-hydrolyzing class A beta-lactamase KPC-2
CP067501.1	Klebsiella pneumoniae strain ARLG-8050 plasmid pC714_1, complete sequence	98491	99300	-	blaNDM-1	subclass B1 metallo-beta-lactamase NDM-1	core	AMR	AMR	BETA-LACTAM	CARBAPENEM	270	270	100.00	100.00	270	WP_004201164.1	subclass B1 metallo-beta-lactamase NDM-1
CP067508.1	Klebsiella pneumoniae strain ARLG-8048 plasmid pC711_1, complete sequence	80798	81676	-	blaKPC-2	carbapenem-hydrolyzing class A beta-lactamase KPC-2	core	AMR	AMR	BETA-LACTAM	CARBAPENEM	293	293	100.00	100.00	293	WP_004199234.1	carbapenem-hydrolyzing class A beta-lactamase KPC-2
CP067517.1	Klebsiella pneumoniae strain ARLG-8044 plasmid pC706_1, complete sequence	37061	37939	-	blaKPC-2	carbapenem-hydrolyzing class A beta-lactamase KPC-2	core	AMR	AMR	BETA-LACTAM	CARBAPENEM	293	293	100.00	100.00	293	WP_004199234.1	carbapenem-hydrolyzing class A beta-lactamase KPC-2
CP067522.1	Klebsiella pneumoniae strain ARLG-8043 plasmid pC703_1, complete sequence	82614	83492	-	blaKPC-2	carbapenem-hydrolyzing class A beta-lactamase KPC-2	core	AMR	AMR	BETA-LACTAM	CARBAPENEM	293	293	100.00	100.00	293	WP_004199234.1	carbapenem-hydrolyzing class A beta-lactamase KPC-2
CP067527.1	Klebsiella pneumoniae strain ARLG-4575 plasmid pC699_2, complete sequence	37214	38092	-	blaKPC-2	carbapenem-hydrolyzing class A beta-lactamase KPC-2	core	AMR	AMR	BETA-LACTAM	CARBAPENEM	293	293	100.00	100.00	293	WP_004199234.1	carbapenem-hydrolyzing class A beta-lactamase KPC-2
CP067535.1	Klebsiella pneumoniae strain ARLG-4571 plasmid pC692_1, complete sequence	34640	35518	-	blaKPC-2	carbapenem-hydrolyzing class A beta-lactamase KPC-2	core	AMR	AMR	BETA-LACTAM	CARBAPENEM	293	293	100.00	100.00	293	WP_004199234.1	carbapenem-hydrolyzing class A beta-lactamase KPC-2
CP067539.1	Klebsiella pneumoniae strain ARLG-10779 plasmid pC691_3, complete sequence	37214	38092	-	blaKPC-2	carbapenem-hydrolyzing class A beta-lactamase KPC-2	core	AMR	AMR	BETA-LACTAM	CARBAPENEM	293	293	100.00	100.00	293	WP_004199234.1	carbapenem-hydrolyzing class A beta-lactamase KPC-2
CP067545.1	Klebsiella pneumoniae strain ARLG-4570 plasmid pC687_2, complete sequence	37214	38092	-	blaKPC-2	carbapenem-hydrolyzing class A beta-lactamase KPC-2	core	AMR	AMR	BETA-LACTAM	CARBAPENEM	293	293	100.00	100.00	293	WP_004199234.1	carbapenem-hydrolyzing class A beta-lactamase KPC-2
CP067553.1	Klebsiella pneumoniae strain ARLG-4569 plasmid pC686_3, complete sequence	37214	38092	-	blaKPC-2	carbapenem-hydrolyzing class A beta-lactamase KPC-2	core	AMR	AMR	BETA-LACTAM	CARBAPENEM	293	293	100.00	100.00	293	WP_004199234.1	carbapenem-hydrolyzing class A beta-lactamase KPC-2
CP067560.1	Klebsiella pneumoniae strain ARLG-4568 plasmid pC685_4, complete sequence	23221	24099	-	blaKPC-2	carbapenem-hydrolyzing class A beta-lactamase KPC-2	core	AMR	AMR	BETA-LACTAM	CARBAPENEM	293	293	100.00	100.00	293	WP_004199234.1	carbapenem-hydrolyzing class A beta-lactamase KPC-2
CP067567.1	Klebsiella pneumoniae strain ARLG-4567 plasmid pC682_1, complete sequence	58629	59507	-	blaKPC-2	carbapenem-hydrolyzing class A beta-lactamase KPC-2	core	AMR	AMR	BETA-LACTAM	CARBAPENEM	293	293	100.00	100.00	293	WP_004199234.1	carbapenem-hydrolyzing class A beta-lactamase KPC-2
CP067569.1	Klebsiella pneumoniae strain ARLG-4877 plasmid pC680_1, complete sequence	82614	83492	-	blaKPC-2	carbapenem-hydrolyzing class A beta-lactamase KPC-2	core	AMR	AMR	BETA-LACTAM	CARBAPENEM	293	293	100.00	100.00	293	WP_004199234.1	carbapenem-hydrolyzing class A beta-lactamase KPC-2
CP067573.1	Klebsiella pneumoniae strain ARLG-4565 plasmid pC678_1, complete sequence	37214	38092	-	blaKPC-2	carbapenem-hydrolyzing class A beta-lactamase KPC-2	core	AMR	AMR	BETA-LACTAM	CARBAPENEM	293	293	100.00	100.00	293	WP_004199234.1	carbapenem-hydrolyzing class A beta-lactamase KPC-2
CP067576.1	Klebsiella pneumoniae strain ARLG-4875 plasmid pC608_1, complete sequence	149362	150240	-	blaKPC-2	carbapenem-hydrolyzing class A beta-lactamase KPC-2	core	AMR	AMR	BETA-LACTAM	CARBAPENEM	293	293	100.00	100.00	293	WP_004199234.1	carbapenem-hydrolyzing class A beta-lactamase KPC-2
CP067581.1	Klebsiella pneumoniae strain ARLG-4874 plasmid pC606_2, complete sequence	30779	31657	-	blaKPC-2	carbapenem-hydrolyzing class A beta-lactamase KPC-2	core	AMR	AMR	BETA-LACTAM	CARBAPENEM	293	293	100.00	100.00	293	WP_004199234.1	carbapenem-hydrolyzing class A beta-lactamase KPC-2
CP067585.1	Klebsiella pneumoniae strain ARLG-4872 plasmid pC604_1, complete sequence	65613	66491	-	blaKPC-2	carbapenem-hydrolyzing class A beta-lactamase KPC-2	core	AMR	AMR	BETA-LACTAM	CARBAPENEM	293	293	100.00	100.00	293	WP_004199234.1	carbapenem-hydrolyzing class A beta-lactamase KPC-2
CP067590.1	Klebsiella pneumoniae strain ARLG-4871 plasmid pC603_2, complete sequence	37214	38092	-	blaKPC-2	carbapenem-hydrolyzing class A beta-lactamase KPC-2	core	AMR	AMR	BETA-LACTAM	CARBAPENEM	293	293	100.00	100.00	293	WP_004199234.1	carbapenem-hydrolyzing class A beta-lactamase KPC-2
CP067595.1	Klebsiella pneumoniae strain ARLG-4870 plasmid pC601_3, complete sequence	37214	38092	-	blaKPC-2	carbapenem-hydrolyzing class A beta-lactamase KPC-2	core	AMR	AMR	BETA-LACTAM	CARBAPENEM	293	293	100.00	100.00	293	WP_004199234.1	carbapenem-hydrolyzing class A beta-lactamase KPC-2
CP067600.1	Klebsiella pneumoniae strain ARLG-4866 plasmid pC597_2, complete sequence	52716	53594	-	blaKPC-2	carbapenem-hydrolyzing class A beta-lactamase KPC-2	core	AMR	AMR	BETA-LACTAM	CARBAPENEM	293	293	100.00	100.00	293	WP_004199234.1	carbapenem-hydrolyzing class A beta-lactamase KPC-2
CP067609.1	Klebsiella pneumoniae strain ARLG-4864 plasmid pC595_1, complete sequence	66441	67319	-	blaKPC-2	carbapenem-hydrolyzing class A beta-lactamase KPC-2	core	AMR	AMR	BETA-LACTAM	CARBAPENEM	293	293	100.00	100.00	293	WP_004199234.1	carbapenem-hydrolyzing class A beta-lactamase KPC-2
CP067614.1	Klebsiella pneumoniae strain ARLG-4862 plasmid pC593_2, complete sequence	37214	38092	-	blaKPC-2	carbapenem-hydrolyzing class A beta-lactamase KPC-2	core	AMR	AMR	BETA-LACTAM	CARBAPENEM	293	293	100.00	100.00	293	WP_004199234.1	carbapenem-hydrolyzing class A beta-lactamase KPC-2
CP067618.1	Klebsiella pneumoniae strain ARLG-4861 plasmid pC592_2, complete sequence	7523	8401	-	blaKPC-3	carbapenem-hydrolyzing class A beta-lactamase KPC-3	core	AMR	AMR	BETA-LACTAM	CARBAPENEM	293	293	100.00	100.00	293	WP_004152396.1	carbapenem-hydrolyzing class A beta-lactamase KPC-3
CP067624.1	Klebsiella pneumoniae strain ARLG-4860 plasmid pC591_2, complete sequence	37214	38092	-	blaKPC-2	carbapenem-hydrolyzing class A beta-lactamase KPC-2	core	AMR	AMR	BETA-LACTAM	CARBAPENEM	293	293	100.00	100.00	293	WP_004199234.1	carbapenem-hydrolyzing class A beta-lactamase KPC-2
CP067628.1	Klebsiella pneumoniae strain ARLG-4859 plasmid pC590_1, complete sequence	65613	66491	-	blaKPC-2	carbapenem-hydrolyzing class A beta-lactamase KPC-2	core	AMR	AMR	BETA-LACTAM	CARBAPENEM	293	293	100.00	100.00	293	WP_004199234.1	carbapenem-hydrolyzing class A beta-lactamase KPC-2
CP067634.1	Klebsiella pneumoniae strain ARLG-10777 plasmid pC588_3, complete sequence	37214	38092	-	blaKPC-2	carbapenem-hydrolyzing class A beta-lactamase KPC-2	core	AMR	AMR	BETA-LACTAM	CARBAPENEM	293	293	100.00	100.00	293	WP_004199234.1	carbapenem-hydrolyzing class A beta-lactamase KPC-2
CP067639.1	Klebsiella pneumoniae strain ARLG-4857 plasmid pC587_2, complete sequence	37214	38092	-	blaKPC-2	carbapenem-hydrolyzing class A beta-lactamase KPC-2	core	AMR	AMR	BETA-LACTAM	CARBAPENEM	293	293	100.00	100.00	293	WP_004199234.1	carbapenem-hydrolyzing class A beta-lactamase KPC-2
CP067645.1	Klebsiella pneumoniae strain ARLG-4564 plasmid pC586_1, complete sequence	26683	27561	-	blaKPC-2	carbapenem-hydrolyzing class A beta-lactamase KPC-2	core	AMR	AMR	BETA-LACTAM	CARBAPENEM	293	293	100.00	100.00	293	WP_004199234.1	carbapenem-hydrolyzing class A beta-lactamase KPC-2
CP067650.1	Klebsiella pneumoniae strain ARLG-4856 plasmid pC585_2, complete sequence	44942	45820	-	blaKPC-2	carbapenem-hydrolyzing class A beta-lactamase KPC-2	core	AMR	AMR	BETA-LACTAM	CARBAPENEM	293	293	100.00	100.00	293	WP_004199234.1	carbapenem-hydrolyzing class A beta-lactamase KPC-2
CP067653.1	Klebsiella pneumoniae strain ARLG-4855 plasmid pC584_1, complete sequence	31257	32135	-	blaKPC-2	carbapenem-hydrolyzing class A beta-lactamase KPC-2	core	AMR	AMR	BETA-LACTAM	CARBAPENEM	293	293	100.00	100.00	293	WP_004199234.1	carbapenem-hydrolyzing class A beta-lactamase KPC-2
CP067659.1	Klebsiella pneumoniae strain ARLG-4398 plasmid pC4699_2, complete sequence	17248	18126	+	blaKPC-3	carbapenem-hydrolyzing class A beta-lactamase KPC-3	core	AMR	AMR	BETA-LACTAM	CARBAPENEM	293	293	100.00	100.00	293	WP_004152396.1	carbapenem-hydrolyzing class A beta-lactamase KPC-3
CP067666.1	Klebsiella pneumoniae strain ARLG-4403 plasmid pC4697_2, complete sequence	81826	82704	-	blaKPC-2	carbapenem-hydrolyzing class A beta-lactamase KPC-2	core	AMR	AMR	BETA-LACTAM	CARBAPENEM	293	293	100.00	100.00	293	WP_004199234.1	carbapenem-hydrolyzing class A beta-lactamase KPC-2
CP067669.1	Klebsiella pneumoniae strain ARLG-4428 plasmid pC4695_1, complete sequence	37214	38092	-	blaKPC-2	carbapenem-hydrolyzing class A beta-lactamase KPC-2	core	AMR	AMR	BETA-LACTAM	CARBAPENEM	293	293	100.00	100.00	293	WP_004199234.1	carbapenem-hydrolyzing class A beta-lactamase KPC-2
CP067674.1	Klebsiella pneumoniae strain ARLG-3489 plasmid pC4694_3, complete sequence	17248	18126	+	blaKPC-3	carbapenem-hydrolyzing class A beta-lactamase KPC-3	core	AMR	AMR	BETA-LACTAM	CARBAPENEM	293	293	100.00	100.00	293	WP_004152396.1	carbapenem-hydrolyzing class A beta-lactamase KPC-3
CP067681.1	Klebsiella pneumoniae strain ARLG-3463 plasmid pC4692_3, complete sequence	37214	38092	-	blaKPC-2	carbapenem-hydrolyzing class A beta-lactamase KPC-2	core	AMR	AMR	BETA-LACTAM	CARBAPENEM	293	293	100.00	100.00	293	WP_004199234.1	carbapenem-hydrolyzing class A beta-lactamase KPC-2
CP067687.1	Klebsiella pneumoniae strain ARLG-4260 plasmid pC4691_2, complete sequence	23846	24724	-	blaKPC-2	carbapenem-hydrolyzing class A beta-lactamase KPC-2	core	AMR	AMR	BETA-LACTAM	CARBAPENEM	293	293	100.00	100.00	293	WP_004199234.1	carbapenem-hydrolyzing class A beta-lactamase KPC-2
CP067692.1	Klebsiella pneumoniae strain ARLG-4229 plasmid pC4690_3, complete sequence	36751	37629	+	blaKPC-3	carbapenem-hydrolyzing class A beta-lactamase KPC-3	core	AMR	AMR	BETA-LACTAM	CARBAPENEM	293	293	100.00	100.00	293	WP_004152396.1	carbapenem-hydrolyzing class A beta-lactamase KPC-3
CP067696.1	Klebsiella pneumoniae strain ARLG-3623 plasmid pC4689_2, complete sequence	40368	41246	+	blaKPC-2	carbapenem-hydrolyzing class A beta-lactamase KPC-2	core	AMR	AMR	BETA-LACTAM	CARBAPENEM	293	293	100.00	100.00	293	WP_004199234.1	carbapenem-hydrolyzing class A beta-lactamase KPC-2
CP067700.1	Klebsiella pneumoniae strain ARLG-3520 plasmid pC4688_2, complete sequence	26274	27152	+	blaKPC-2	carbapenem-hydrolyzing class A beta-lactamase KPC-2	core	AMR	AMR	BETA-LACTAM	CARBAPENEM	293	293	100.00	100.00	293	WP_004199234.1	carbapenem-hydrolyzing class A beta-lactamase KPC-2
CP067706.1	Klebsiella pneumoniae strain ARLG-4851 plasmid pC349_3, complete sequence	23134	23943	-	blaNDM-1	subclass B1 metallo-beta-lactamase NDM-1	core	AMR	AMR	BETA-LACTAM	CARBAPENEM	270	270	100.00	100.00	270	WP_004201164.1	subclass B1 metallo-beta-lactamase NDM-1
CP067714.1	Klebsiella pneumoniae strain ARLG-4850 plasmid pC346_4, complete sequence	2681	3475	+	blaOXA-232	OXA-48 family carbapenem-hydrolyzing class D beta-lactamase OXA-232	core	AMR	AMR	BETA-LACTAM	CARBAPENEM	265	265	100.00	100.00	265	WP_043907054.1	OXA-48 family carbapenem-hydrolyzing class D beta-lactamase OXA-232
CP067719.1	Klebsiella pneumoniae strain ARLG-4849 plasmid pC344_1, complete sequence	37214	38092	-	blaKPC-2	carbapenem-hydrolyzing class A beta-lactamase KPC-2	core	AMR	AMR	BETA-LACTAM	CARBAPENEM	293	293	100.00	100.00	293	WP_004199234.1	carbapenem-hydrolyzing class A beta-lactamase KPC-2
CP067726.1	Klebsiella pneumoniae strain ARLG-4847 plasmid pC342_2, complete sequence	37214	38092	-	blaKPC-2	carbapenem-hydrolyzing class A beta-lactamase KPC-2	core	AMR	AMR	BETA-LACTAM	CARBAPENEM	293	293	100.00	100.00	293	WP_004199234.1	carbapenem-hydrolyzing class A beta-lactamase KPC-2
CP067730.1	Klebsiella pneumoniae strain ARLG-4845 plasmid pC338_1, complete sequence	37214	38092	-	blaKPC-2	carbapenem-hydrolyzing class A beta-lactamase KPC-2	core	AMR	AMR	BETA-LACTAM	CARBAPENEM	293	293	100.00	100.00	293	WP_004199234.1	carbapenem-hydrolyzing class A beta-lactamase KPC-2
CP067738.1	Klebsiella pneumoniae strain ARLG-4843 plasmid pC336_2, complete sequence	38902	39780	-	blaKPC-2	carbapenem-hydrolyzing class A beta-lactamase KPC-2	core	AMR	AMR	BETA-LACTAM	CARBAPENEM	293	293	100.00	100.00	293	WP_004199234.1	carbapenem-hydrolyzing class A beta-lactamase KPC-2
CP067744.1	Klebsiella pneumoniae strain ARLG-4842 plasmid pC335_1, complete sequence	115373	116251	-	blaKPC-2	carbapenem-hydrolyzing class A beta-lactamase KPC-2	core	AMR	AMR	BETA-LACTAM	CARBAPENEM	293	293	100.00	100.00	293	WP_004199234.1	carbapenem-hydrolyzing class A beta-lactamase KPC-2
CP067746.1	Klebsiella pneumoniae strain ARLG-4839 plasmid pC331_1, complete sequence	65613	66491	-	blaKPC-2	carbapenem-hydrolyzing class A beta-lactamase KPC-2	core	AMR	AMR	BETA-LACTAM	CARBAPENEM	293	293	100.00	100.00	293	WP_004199234.1	carbapenem-hydrolyzing class A beta-lactamase KPC-2
CP067755.1	Klebsiella pneumoniae strain ARLG-3266 plasmid pC320_3, complete sequence	37214	38092	-	blaKPC-2	carbapenem-hydrolyzing class A beta-lactamase KPC-2	core	AMR	AMR	BETA-LACTAM	CARBAPENEM	293	293	100.00	100.00	293	WP_004199234.1	carbapenem-hydrolyzing class A beta-lactamase KPC-2
CP067760.1	Klebsiella pneumoniae strain ARLG-3264 plasmid pC317_1, complete sequence	38631	39509	+	blaKPC-2	carbapenem-hydrolyzing class A beta-lactamase KPC-2	core	AMR	AMR	BETA-LACTAM	CARBAPENEM	293	293	100.00	100.00	293	WP_004199234.1	carbapenem-hydrolyzing class A beta-lactamase KPC-2
CP067763.1	Klebsiella pneumoniae strain ARLG-3261 plasmid pC315_2, complete sequence	108566	109444	+	blaKPC-2	carbapenem-hydrolyzing class A beta-lactamase KPC-2	core	AMR	AMR	BETA-LACTAM	CARBAPENEM	293	293	100.00	100.00	293	WP_004199234.1	carbapenem-hydrolyzing class A beta-lactamase KPC-2
CP067768.1	Klebsiella pneumoniae strain ARLG-3260 plasmid pC314_1, complete sequence	61395	62273	-	blaKPC-2	carbapenem-hydrolyzing class A beta-lactamase KPC-2	core	AMR	AMR	BETA-LACTAM	CARBAPENEM	293	293	100.00	100.00	293	WP_004199234.1	carbapenem-hydrolyzing class A beta-lactamase KPC-2
CP067771.1	Klebsiella pneumoniae strain ARLG-3256 plasmid pC310_2, complete sequence	37214	38092	-	blaKPC-2	carbapenem-hydrolyzing class A beta-lactamase KPC-2	core	AMR	AMR	BETA-LACTAM	CARBAPENEM	293	293	100.00	100.00	293	WP_004199234.1	carbapenem-hydrolyzing class A beta-lactamase KPC-2
CP067779.1	Klebsiella pneumoniae strain ARLG-3254 plasmid pC308_2, complete sequence	66127	67005	-	blaKPC-2	carbapenem-hydrolyzing class A beta-lactamase KPC-2	core	AMR	AMR	BETA-LACTAM	CARBAPENEM	293	293	100.00	100.00	293	WP_004199234.1	carbapenem-hydrolyzing class A beta-lactamase KPC-2
CP067783.1	Klebsiella pneumoniae strain ARLG-3251 plasmid pC305_2, complete sequence	37214	38092	-	blaKPC-2	carbapenem-hydrolyzing class A beta-lactamase KPC-2	core	AMR	AMR	BETA-LACTAM	CARBAPENEM	293	293	100.00	100.00	293	WP_004199234.1	carbapenem-hydrolyzing class A beta-lactamase KPC-2
CP067787.1	Klebsiella pneumoniae strain ARLG-3247 plasmid pC301_2, complete sequence	37214	38092	-	blaKPC-2	carbapenem-hydrolyzing class A beta-lactamase KPC-2	core	AMR	AMR	BETA-LACTAM	CARBAPENEM	293	293	100.00	100.00	293	WP_004199234.1	carbapenem-hydrolyzing class A beta-lactamase KPC-2
CP067791.1	Klebsiella pneumoniae strain ARLG-3245 plasmid pC299_2, complete sequence	36282	37160	-	blaKPC-2	carbapenem-hydrolyzing class A beta-lactamase KPC-2	core	AMR	AMR	BETA-LACTAM	CARBAPENEM	293	293	100.00	100.00	293	WP_004199234.1	carbapenem-hydrolyzing class A beta-lactamase KPC-2
CP067798.1	Klebsiella pneumoniae strain ARLG-3241 plasmid pC295_2, complete sequence	81794	82672	-	blaKPC-2	carbapenem-hydrolyzing class A beta-lactamase KPC-2	core	AMR	AMR	BETA-LACTAM	CARBAPENEM	293	293	100.00	100.00	293	WP_004199234.1	carbapenem-hydrolyzing class A beta-lactamase KPC-2
CP067811.1	Klebsiella pneumoniae strain ARLG-3237 plasmid pC291_3, complete sequence	31402	32280	-	blaKPC-2	carbapenem-hydrolyzing class A beta-lactamase KPC-2	core	AMR	AMR	BETA-LACTAM	CARBAPENEM	293	293	100.00	100.00	293	WP_004199234.1	carbapenem-hydrolyzing class A beta-lactamase KPC-2
CP067814.1	Klebsiella pneumoniae strain ARLG-3235 plasmid pC289_1, complete sequence	28179	29057	-	blaKPC-2	carbapenem-hydrolyzing class A beta-lactamase KPC-2	core	AMR	AMR	BETA-LACTAM	CARBAPENEM	293	293	100.00	100.00	293	WP_004199234.1	carbapenem-hydrolyzing class A beta-lactamase KPC-2
CP067819.1	Klebsiella pneumoniae strain ARLG-3234 plasmid pC288_2, complete sequence	37214	38092	-	blaKPC-2	carbapenem-hydrolyzing class A beta-lactamase KPC-2	core	AMR	AMR	BETA-LACTAM	CARBAPENEM	293	293	100.00	100.00	293	WP_004199234.1	carbapenem-hydrolyzing class A beta-lactamase KPC-2
CP067825.1	Klebsiella pneumoniae strain ARLG-3288 plasmid pC282_3, complete sequence	2763	3641	-	blaKPC-3	carbapenem-hydrolyzing class A beta-lactamase KPC-3	core	AMR	AMR	BETA-LACTAM	CARBAPENEM	293	293	100.00	100.00	293	WP_004152396.1	carbapenem-hydrolyzing class A beta-lactamase KPC-3
CP067828.1	Klebsiella pneumoniae strain ARLG-3226 plasmid pC280_2, complete sequence	87678	88556	+	blaKPC-3	carbapenem-hydrolyzing class A beta-lactamase KPC-3	core	AMR	AMR	BETA-LACTAM	CARBAPENEM	293	293	100.00	100.00	293	WP_004152396.1	carbapenem-hydrolyzing class A beta-lactamase KPC-3
CP067833.1	Klebsiella pneumoniae strain ARLG-3224 plasmid pC278_2, complete sequence	37214	38092	-	blaKPC-2	carbapenem-hydrolyzing class A beta-lactamase KPC-2	core	AMR	AMR	BETA-LACTAM	CARBAPENEM	293	293	100.00	100.00	293	WP_004199234.1	carbapenem-hydrolyzing class A beta-lactamase KPC-2
CP067838.1	Klebsiella pneumoniae strain ARLG-3223 plasmid pC277_2, complete sequence	93396	94274	+	blaKPC-2	carbapenem-hydrolyzing class A beta-lactamase KPC-2	core	AMR	AMR	BETA-LACTAM	CARBAPENEM	293	293	100.00	100.00	293	WP_004199234.1	carbapenem-hydrolyzing class A beta-lactamase KPC-2
CP067844.1	Klebsiella pneumoniae strain ARLG-3222 plasmid pC276_1, complete sequence	23415	24293	+	blaKPC-2	carbapenem-hydrolyzing class A beta-lactamase KPC-2	core	AMR	AMR	BETA-LACTAM	CARBAPENEM	293	293	100.00	100.00	293	WP_004199234.1	carbapenem-hydrolyzing class A beta-lactamase KPC-2
CP067847.1	Klebsiella pneumoniae strain ARLG-3220 plasmid pC274_1, complete sequence	121820	122698	+	blaKPC-2	carbapenem-hydrolyzing class A beta-lactamase KPC-2	core	AMR	AMR	BETA-LACTAM	CARBAPENEM	293	293	100.00	100.00	293	WP_004199234.1	carbapenem-hydrolyzing class A beta-lactamase KPC-2
CP067850.1	Klebsiella pneumoniae strain ARLG-3218 plasmid pC272_1, complete sequence	51572	52450	-	blaKPC-2	carbapenem-hydrolyzing class A beta-lactamase KPC-2	core	AMR	AMR	BETA-LACTAM	CARBAPENEM	293	293	100.00	100.00	293	WP_004199234.1	carbapenem-hydrolyzing class A beta-lactamase KPC-2
CP067854.1	Klebsiella pneumoniae strain ARLG-3215 plasmid pC269_1, complete sequence	65613	66491	-	blaKPC-2	carbapenem-hydrolyzing class A beta-lactamase KPC-2	core	AMR	AMR	BETA-LACTAM	CARBAPENEM	293	293	100.00	100.00	293	WP_004199234.1	carbapenem-hydrolyzing class A beta-lactamase KPC-2
CP067863.1	Klebsiella pneumoniae strain ARLG-3214 plasmid pC267_1, complete sequence	47740	48618	-	blaKPC-2	carbapenem-hydrolyzing class A beta-lactamase KPC-2	core	AMR	AMR	BETA-LACTAM	CARBAPENEM	293	293	100.00	100.00	293	WP_004199234.1	carbapenem-hydrolyzing class A beta-lactamase KPC-2
CP067868.1	Klebsiella pneumoniae strain ARLG-3211 plasmid pC265_2, complete sequence	37214	38092	-	blaKPC-2	carbapenem-hydrolyzing class A beta-lactamase KPC-2	core	AMR	AMR	BETA-LACTAM	CARBAPENEM	293	293	100.00	100.00	293	WP_004199234.1	carbapenem-hydrolyzing class A beta-lactamase KPC-2
CP067874.1	Klebsiella pneumoniae strain ARLG-3208 plasmid pC262_3, complete sequence	37214	38092	-	blaKPC-2	carbapenem-hydrolyzing class A beta-lactamase KPC-2	core	AMR	AMR	BETA-LACTAM	CARBAPENEM	293	293	100.00	100.00	293	WP_004199234.1	carbapenem-hydrolyzing class A beta-lactamase KPC-2
CP067879.1	Klebsiella pneumoniae strain ARLG-3206 plasmid pC260_2, complete sequence	65613	66491	-	blaKPC-2	carbapenem-hydrolyzing class A beta-lactamase KPC-2	core	AMR	AMR	BETA-LACTAM	CARBAPENEM	293	293	100.00	100.00	293	WP_004199234.1	carbapenem-hydrolyzing class A beta-lactamase KPC-2
CP067884.1	Klebsiella pneumoniae strain ARLG-3205 plasmid pC259_2, complete sequence	37214	38092	-	blaKPC-2	carbapenem-hydrolyzing class A beta-lactamase KPC-2	core	AMR	AMR	BETA-LACTAM	CARBAPENEM	293	293	100.00	100.00	293	WP_004199234.1	carbapenem-hydrolyzing class A beta-lactamase KPC-2
CP067888.1	Klebsiella pneumoniae strain ARLG-3204 plasmid pC258_3, complete sequence	33164	34042	-	blaKPC-2	carbapenem-hydrolyzing class A beta-lactamase KPC-2	core	AMR	AMR	BETA-LACTAM	CARBAPENEM	293	293	100.00	100.00	293	WP_004199234.1	carbapenem-hydrolyzing class A beta-lactamase KPC-2
CP067893.1	Klebsiella pneumoniae strain ARLG-3199 plasmid pC253_3, complete sequence	38902	39780	-	blaKPC-2	carbapenem-hydrolyzing class A beta-lactamase KPC-2	core	AMR	AMR	BETA-LACTAM	CARBAPENEM	293	293	100.00	100.00	293	WP_004199234.1	carbapenem-hydrolyzing class A beta-lactamase KPC-2
CP067901.1	Klebsiella pneumoniae strain ARLG-3197 plasmid pC251_2, complete sequence	37214	38092	-	blaKPC-2	carbapenem-hydrolyzing class A beta-lactamase KPC-2	core	AMR	AMR	BETA-LACTAM	CARBAPENEM	293	293	100.00	100.00	293	WP_004199234.1	carbapenem-hydrolyzing class A beta-lactamase KPC-2
CP067905.1	Klebsiella pneumoniae strain ARLG-3196 plasmid pC250_3, complete sequence	26686	27564	-	blaKPC-2	carbapenem-hydrolyzing class A beta-lactamase KPC-2	core	AMR	AMR	BETA-LACTAM	CARBAPENEM	293	293	100.00	100.00	293	WP_004199234.1	carbapenem-hydrolyzing class A beta-lactamase KPC-2
CP067909.1	Klebsiella pneumoniae strain ARLG-3195 plasmid pC249_1, complete sequence	33513	34391	+	blaKPC-2	carbapenem-hydrolyzing class A beta-lactamase KPC-2	core	AMR	AMR	BETA-LACTAM	CARBAPENEM	293	293	100.00	100.00	293	WP_004199234.1	carbapenem-hydrolyzing class A beta-lactamase KPC-2
CP067912.1	Klebsiella pneumoniae strain ARLG-3194 plasmid pC248_2, complete sequence	41212	42090	+	blaKPC-2	carbapenem-hydrolyzing class A beta-lactamase KPC-2	core	AMR	AMR	BETA-LACTAM	CARBAPENEM	293	293	100.00	100.00	293	WP_004199234.1	carbapenem-hydrolyzing class A beta-lactamase KPC-2
CP067918.1	Klebsiella pneumoniae strain ARLG-3190 plasmid pC244_2, complete sequence	37214	38092	-	blaKPC-2	carbapenem-hydrolyzing class A beta-lactamase KPC-2	core	AMR	AMR	BETA-LACTAM	CARBAPENEM	293	293	100.00	100.00	293	WP_004199234.1	carbapenem-hydrolyzing class A beta-lactamase KPC-2
CP067923.1	Klebsiella pneumoniae strain ARLG-3188 plasmid pC242_1, complete sequence	65613	66491	-	blaKPC-2	carbapenem-hydrolyzing class A beta-lactamase KPC-2	core	AMR	AMR	BETA-LACTAM	CARBAPENEM	293	293	100.00	100.00	293	WP_004199234.1	carbapenem-hydrolyzing class A beta-lactamase KPC-2
CP067928.1	Klebsiella pneumoniae strain ARLG-3187 plasmid pC241_1, complete sequence	19607	20485	+	blaKPC-2	carbapenem-hydrolyzing class A beta-lactamase KPC-2	core	AMR	AMR	BETA-LACTAM	CARBAPENEM	293	293	100.00	100.00	293	WP_004199234.1	carbapenem-hydrolyzing class A beta-lactamase KPC-2
CP067941.1	Klebsiella pneumoniae strain ARLG-3181 plasmid pC235_2, complete sequence	52716	53594	-	blaKPC-2	carbapenem-hydrolyzing class A beta-lactamase KPC-2	core	AMR	AMR	BETA-LACTAM	CARBAPENEM	293	293	100.00	100.00	293	WP_004199234.1	carbapenem-hydrolyzing class A beta-lactamase KPC-2
CP067945.1	Klebsiella pneumoniae strain ARLG-3180 plasmid pC234_1, complete sequence	62742	63620	-	blaKPC-2	carbapenem-hydrolyzing class A beta-lactamase KPC-2	core	AMR	AMR	BETA-LACTAM	CARBAPENEM	293	293	100.00	100.00	293	WP_004199234.1	carbapenem-hydrolyzing class A beta-lactamase KPC-2
CP067954.1	Klebsiella pneumoniae strain ARLG-4771 plasmid pC1122_3, complete sequence	24180	24989	+	blaNDM-1	subclass B1 metallo-beta-lactamase NDM-1	core	AMR	AMR	BETA-LACTAM	CARBAPENEM	270	270	100.00	100.00	270	WP_004201164.1	subclass B1 metallo-beta-lactamase NDM-1
CP067958.1	Klebsiella pneumoniae strain ARLG-4723 plasmid pC1069_1, complete sequence	96829	97707	-	blaKPC-2	carbapenem-hydrolyzing class A beta-lactamase KPC-2	core	AMR	AMR	BETA-LACTAM	CARBAPENEM	293	293	100.00	100.00	293	WP_004199234.1	carbapenem-hydrolyzing class A beta-lactamase KPC-2
CP067963.1	Klebsiella pneumoniae strain ARLG-4673 plasmid pC1016_2, complete sequence	37214	38092	-	blaKPC-2	carbapenem-hydrolyzing class A beta-lactamase KPC-2	core	AMR	AMR	BETA-LACTAM	CARBAPENEM	293	293	100.00	100.00	293	WP_004199234.1	carbapenem-hydrolyzing class A beta-lactamase KPC-2
CP067969.1	Klebsiella pneumoniae strain ARLG-3183 plasmid pC237_1, complete sequence	26671	27549	-	blaKPC-2	carbapenem-hydrolyzing class A beta-lactamase KPC-2	core	AMR	AMR	BETA-LACTAM	CARBAPENEM	293	293	100.00	100.00	293	WP_004199234.1	carbapenem-hydrolyzing class A beta-lactamase KPC-2
CP068027.1	Citrobacter freundii strain CF-15-288 plasmid pIMP-CF-15-288, complete sequence	109410	109874	-	blaIMP	IMP family subclass B1 metallo-beta-lactamase	core	AMR	AMR	BETA-LACTAM	CARBAPENEM	155	246	63.01	98.71	155	WP_015060105.1	subclass B1 metallo-beta-lactamase IMP-4
CP068397.1	Serratia marcescens strain MRSN696556 plasmid unnamed2, complete sequence	1167	2045	+	blaKPC-2	carbapenem-hydrolyzing class A beta-lactamase KPC-2	core	AMR	AMR	BETA-LACTAM	CARBAPENEM	293	293	100.00	100.00	293	WP_004199234.1	carbapenem-hydrolyzing class A beta-lactamase KPC-2
CP068837.1	Escherichia coli strain RIVM_C018603 plasmid pRIVM_C018603_6, complete sequence	8466	9260	-	blaOXA-181	OXA-48 family carbapenem-hydrolyzing class D beta-lactamase OXA-181	core	AMR	AMR	BETA-LACTAM	CARBAPENEM	265	265	100.00	100.00	265	WP_015060052.1	OXA-48 family carbapenem-hydrolyzing class D beta-lactamase OXA-181
CP068929.1	Escherichia coli strain RIVM_C018846 plasmid pRIVM_C018846_3, complete sequence	7638	8432	-	blaOXA-181	OXA-48 family carbapenem-hydrolyzing class D beta-lactamase OXA-181	core	AMR	AMR	BETA-LACTAM	CARBAPENEM	265	265	100.00	100.00	265	WP_015060052.1	OXA-48 family carbapenem-hydrolyzing class D beta-lactamase OXA-181
CP070394.1	Escherichia coli strain CFSAN083829 plasmid pCFSAN083829_1, complete sequence	61222	62016	-	blaOXA-162	OXA-48 family carbapenem-hydrolyzing class D beta-lactamase OXA-162	core	AMR	AMR	BETA-LACTAM	CARBAPENEM	265	265	100.00	100.00	265	WP_060613455.1	OXA-48 family carbapenem-hydrolyzing class D beta-lactamase OXA-162
CP070398.1	Escherichia coli strain CFSAN083828 plasmid pCFSAN083828_1, complete sequence	159661	160455	-	blaOXA-162	OXA-48 family carbapenem-hydrolyzing class D beta-lactamase OXA-162	core	AMR	AMR	BETA-LACTAM	CARBAPENEM	265	265	100.00	100.00	265	WP_060613455.1	OXA-48 family carbapenem-hydrolyzing class D beta-lactamase OXA-162
CP070406.1	Escherichia coli strain CFSAN083827 plasmid pCFSAN083827_1, complete sequence	61030	61824	-	blaOXA-162	OXA-48 family carbapenem-hydrolyzing class D beta-lactamase OXA-162	core	AMR	AMR	BETA-LACTAM	CARBAPENEM	265	265	100.00	100.00	265	WP_060613455.1	OXA-48 family carbapenem-hydrolyzing class D beta-lactamase OXA-162
CP071152.1	Aeromonas caviae strain SS332 plasmid pSS332-218k, complete sequence	91284	92084	-	blaAFM-1	subclass B1 metallo-beta-lactamase AFM-1	core	AMR	AMR	BETA-LACTAM	CARBAPENEM	267	267	100.00	100.00	267	WP_069953510.1	subclass B1 metallo-beta-lactamase AFM-1
CP071162.1	Klebsiella pneumoniae strain 130120 plasmid pKPC84_130120, complete sequence	52481	53359	-	blaKPC-84	inhibitor-resistant carbapenem-hydrolyzing class A beta-lactamase KPC-84	core	AMR	AMR	BETA-LACTAM	CARBAPENEM	293	293	100.00	100.00	293	WP_213994590.1	inhibitor-resistant carbapenem-hydrolyzing class A beta-lactamase KPC-84
CP071169.1	Klebsiella pneumoniae strain SCKP090573 plasmid pNDM5_090573, complete sequence	37627	38436	+	blaNDM-5	subclass B1 metallo-beta-lactamase NDM-5	core	AMR	AMR	BETA-LACTAM	CARBAPENEM	270	270	100.00	100.00	270	WP_023408309.1	subclass B1 metallo-beta-lactamase NDM-5
CP071788.1	Enterobacter cloacae strain P7536 plasmid pOXA-48_P7536, complete sequence	42783	43577	+	blaOXA-48	OXA-48 family carbapenem-hydrolyzing class D beta-lactamase OXA-48	core	AMR	AMR	BETA-LACTAM	CARBAPENEM	265	265	100.00	100.00	265	WP_015059991.1	OXA-48 family carbapenem-hydrolyzing class D beta-lactamase OXA-48
CP073288.1	Klebsiella pneumoniae strain 090515 plasmid pKPC2_090515, complete sequence	122410	123288	+	blaKPC-2	carbapenem-hydrolyzing class A beta-lactamase KPC-2	core	AMR	AMR	BETA-LACTAM	CARBAPENEM	293	293	100.00	100.00	293	WP_004199234.1	carbapenem-hydrolyzing class A beta-lactamase KPC-2
CP074550.1	Enterobacter cloacae strain S36_CRE37 plasmid pCRE37_2, complete sequence	1167	2045	+	blaKPC-3	carbapenem-hydrolyzing class A beta-lactamase KPC-3	core	AMR	AMR	BETA-LACTAM	CARBAPENEM	293	293	100.00	100.00	293	WP_004152396.1	carbapenem-hydrolyzing class A beta-lactamase KPC-3
CP076673.1	Klebsiella pneumoniae strain ZY393 plasmid pZY1393-2, complete sequence	38503	39381	+	blaKPC-2	carbapenem-hydrolyzing class A beta-lactamase KPC-2	core	AMR	AMR	BETA-LACTAM	CARBAPENEM	293	293	100.00	100.00	293	WP_004199234.1	carbapenem-hydrolyzing class A beta-lactamase KPC-2
CP078023.1	Citrobacter freundii strain CF_324 plasmid pCF_324-4, complete sequence	74048	74857	-	blaNDM-1	subclass B1 metallo-beta-lactamase NDM-1	core	AMR	AMR	BETA-LACTAM	CARBAPENEM	270	270	100.00	100.00	270	WP_004201164.1	subclass B1 metallo-beta-lactamase NDM-1
CP078040.1	Shewanella putrefaciens strain SA70 plasmid pSA70-3, complete sequence	18946	19755	+	blaNDM-1	subclass B1 metallo-beta-lactamase NDM-1	core	AMR	AMR	BETA-LACTAM	CARBAPENEM	270	270	100.00	100.00	270	WP_004201164.1	subclass B1 metallo-beta-lactamase NDM-1
CP079746.1	Comamonas aquatica strain B1 plasmid pB1A, complete sequence	6594	7331	-	blaIMP-8	subclass B1 metallo-beta-lactamase IMP-8	core	AMR	AMR	BETA-LACTAM	CARBAPENEM	246	246	100.00	100.00	246	WP_012695457.1	subclass B1 metallo-beta-lactamase IMP-8
CP079750.1	Acinetobacter johnsonii strain MR1 plasmid pMRB, complete sequence	34709	35518	+	blaNDM	NDM family subclass B1 metallo-beta-lactamase	core	AMR	AMR	BETA-LACTAM	CARBAPENEM	270	270	100.00	99.63	270	WP_004201164.1	subclass B1 metallo-beta-lactamase NDM-1
CP080654.1	Klebsiella pneumoniae strain BK17487_hybrid plasmid pIncFIB(pQil), complete sequence	37214	38092	-	blaKPC-2	carbapenem-hydrolyzing class A beta-lactamase KPC-2	core	AMR	AMR	BETA-LACTAM	CARBAPENEM	293	293	100.00	100.00	293	WP_004199234.1	carbapenem-hydrolyzing class A beta-lactamase KPC-2
CP080659.1	Klebsiella pneumoniae strain TP1148_hybrid plasmid pIncX3, complete sequence	1068	1946	+	blaKPC-2	carbapenem-hydrolyzing class A beta-lactamase KPC-2	core	AMR	AMR	BETA-LACTAM	CARBAPENEM	293	293	100.00	100.00	293	WP_004199234.1	carbapenem-hydrolyzing class A beta-lactamase KPC-2
CP080663.1	Klebsiella pneumoniae strain TP3295_hybrid plasmid pIncX3, complete sequence	1068	1946	+	blaKPC-2	carbapenem-hydrolyzing class A beta-lactamase KPC-2	core	AMR	AMR	BETA-LACTAM	CARBAPENEM	293	293	100.00	100.00	293	WP_004199234.1	carbapenem-hydrolyzing class A beta-lactamase KPC-2
CP080668.1	Klebsiella pneumoniae strain TP3995_hybrid plasmid pIncX3, complete sequence	1068	1946	+	blaKPC-2	carbapenem-hydrolyzing class A beta-lactamase KPC-2	core	AMR	AMR	BETA-LACTAM	CARBAPENEM	293	293	100.00	100.00	293	WP_004199234.1	carbapenem-hydrolyzing class A beta-lactamase KPC-2
CP080672.1	Klebsiella pneumoniae strain TP4303_hybrid plasmid pIncX3, complete sequence	1068	1946	+	blaKPC-2	carbapenem-hydrolyzing class A beta-lactamase KPC-2	core	AMR	AMR	BETA-LACTAM	CARBAPENEM	293	293	100.00	100.00	293	WP_004199234.1	carbapenem-hydrolyzing class A beta-lactamase KPC-2
CP080676.1	Klebsiella pneumoniae strain TP4748_hybrid plasmid pIncX3, complete sequence	1068	1946	+	blaKPC-2	carbapenem-hydrolyzing class A beta-lactamase KPC-2	core	AMR	AMR	BETA-LACTAM	CARBAPENEM	293	293	100.00	100.00	293	WP_004199234.1	carbapenem-hydrolyzing class A beta-lactamase KPC-2
CP080680.1	Klebsiella pneumoniae strain UR12331_hybrid plasmid pIncX3, complete sequence	1068	1946	+	blaKPC-2	carbapenem-hydrolyzing class A beta-lactamase KPC-2	core	AMR	AMR	BETA-LACTAM	CARBAPENEM	293	293	100.00	100.00	293	WP_004199234.1	carbapenem-hydrolyzing class A beta-lactamase KPC-2
CP080686.1	Klebsiella pneumoniae strain UR3062_hybrid plasmid pIncX3, complete sequence	1068	1946	+	blaKPC-2	carbapenem-hydrolyzing class A beta-lactamase KPC-2	core	AMR	AMR	BETA-LACTAM	CARBAPENEM	293	293	100.00	100.00	293	WP_004199234.1	carbapenem-hydrolyzing class A beta-lactamase KPC-2
CP080690.1	Klebsiella pneumoniae strain VA13414_hybrid plasmid pIncFIB(pQil), complete sequence	61826	62704	+	blaKPC-2	carbapenem-hydrolyzing class A beta-lactamase KPC-2	core	AMR	AMR	BETA-LACTAM	CARBAPENEM	293	293	100.00	100.00	293	WP_004199234.1	carbapenem-hydrolyzing class A beta-lactamase KPC-2
CP080695.1	Klebsiella pneumoniae strain VA1362_hybrid plasmid pIncX3, complete sequence	1068	1946	+	blaKPC-2	carbapenem-hydrolyzing class A beta-lactamase KPC-2	core	AMR	AMR	BETA-LACTAM	CARBAPENEM	293	293	100.00	100.00	293	WP_004199234.1	carbapenem-hydrolyzing class A beta-lactamase KPC-2
CP080699.1	Klebsiella pneumoniae strain VA18342_hybrid plasmid pIncFIB(pQil), complete sequence	46388	47266	-	blaKPC-2	carbapenem-hydrolyzing class A beta-lactamase KPC-2	core	AMR	AMR	BETA-LACTAM	CARBAPENEM	293	293	100.00	100.00	293	WP_004199234.1	carbapenem-hydrolyzing class A beta-lactamase KPC-2
CP080700.1	Klebsiella pneumoniae strain VA18342_hybrid plasmid pIncX3, complete sequence	1068	1946	+	blaKPC-2	carbapenem-hydrolyzing class A beta-lactamase KPC-2	core	AMR	AMR	BETA-LACTAM	CARBAPENEM	293	293	100.00	100.00	293	WP_004199234.1	carbapenem-hydrolyzing class A beta-lactamase KPC-2
CP080705.1	Klebsiella pneumoniae strain VA18593_hybrid plasmid pIncX3, complete sequence	1068	1946	+	blaKPC-2	carbapenem-hydrolyzing class A beta-lactamase KPC-2	core	AMR	AMR	BETA-LACTAM	CARBAPENEM	293	293	100.00	100.00	293	WP_004199234.1	carbapenem-hydrolyzing class A beta-lactamase KPC-2
CP080709.1	Klebsiella pneumoniae strain VA21335_hybrid plasmid pIncX3, complete sequence	1068	1946	+	blaKPC-2	carbapenem-hydrolyzing class A beta-lactamase KPC-2	core	AMR	AMR	BETA-LACTAM	CARBAPENEM	293	293	100.00	100.00	293	WP_004199234.1	carbapenem-hydrolyzing class A beta-lactamase KPC-2
CP080714.1	Klebsiella pneumoniae strain VA22374_hybrid plasmid pIncX3, complete sequence	1068	1946	+	blaKPC-2	carbapenem-hydrolyzing class A beta-lactamase KPC-2	core	AMR	AMR	BETA-LACTAM	CARBAPENEM	293	293	100.00	100.00	293	WP_004199234.1	carbapenem-hydrolyzing class A beta-lactamase KPC-2
CP080719.1	Klebsiella pneumoniae strain VA22695_hybrid plasmid pIncX3, complete sequence	18880	19758	-	blaKPC-2	carbapenem-hydrolyzing class A beta-lactamase KPC-2	core	AMR	AMR	BETA-LACTAM	CARBAPENEM	293	293	100.00	100.00	293	WP_004199234.1	carbapenem-hydrolyzing class A beta-lactamase KPC-2
CP080724.1	Klebsiella pneumoniae strain VA25100_hybrid plasmid pIncX3, complete sequence	1068	1946	+	blaKPC-2	carbapenem-hydrolyzing class A beta-lactamase KPC-2	core	AMR	AMR	BETA-LACTAM	CARBAPENEM	293	293	100.00	100.00	293	WP_004199234.1	carbapenem-hydrolyzing class A beta-lactamase KPC-2
CP080728.1	Klebsiella pneumoniae strain VA27811_hybrid plasmid pIncX3, complete sequence	1068	1946	+	blaKPC-2	carbapenem-hydrolyzing class A beta-lactamase KPC-2	core	AMR	AMR	BETA-LACTAM	CARBAPENEM	293	293	100.00	100.00	293	WP_004199234.1	carbapenem-hydrolyzing class A beta-lactamase KPC-2
CP080732.1	Klebsiella pneumoniae strain VA6218_hybrid plasmid pIncX3, complete sequence	1068	1946	+	blaKPC-2	carbapenem-hydrolyzing class A beta-lactamase KPC-2	core	AMR	AMR	BETA-LACTAM	CARBAPENEM	293	293	100.00	100.00	293	WP_004199234.1	carbapenem-hydrolyzing class A beta-lactamase KPC-2
CP080736.1	Klebsiella pneumoniae strain VA8292_hybrid plasmid pIncX3, complete sequence	1068	1946	+	blaKPC-2	carbapenem-hydrolyzing class A beta-lactamase KPC-2	core	AMR	AMR	BETA-LACTAM	CARBAPENEM	293	293	100.00	100.00	293	WP_004199234.1	carbapenem-hydrolyzing class A beta-lactamase KPC-2
CP080740.1	Klebsiella pneumoniae strain VA9732_hybrid plasmid pIncX3, complete sequence	1068	1946	+	blaKPC-2	carbapenem-hydrolyzing class A beta-lactamase KPC-2	core	AMR	AMR	BETA-LACTAM	CARBAPENEM	293	293	100.00	100.00	293	WP_004199234.1	carbapenem-hydrolyzing class A beta-lactamase KPC-2
CP080747.1	Klebsiella pneumoniae strain VA21856_hybrid plasmid pIncX3, complete sequence	1068	1946	+	blaKPC-2	carbapenem-hydrolyzing class A beta-lactamase KPC-2	core	AMR	AMR	BETA-LACTAM	CARBAPENEM	293	293	100.00	100.00	293	WP_004199234.1	carbapenem-hydrolyzing class A beta-lactamase KPC-2
CP080754.1	Klebsiella pneumoniae strain VA22360_hybrid plasmid pIncX3, complete sequence	1068	1946	+	blaKPC-2	carbapenem-hydrolyzing class A beta-lactamase KPC-2	core	AMR	AMR	BETA-LACTAM	CARBAPENEM	293	293	100.00	100.00	293	WP_004199234.1	carbapenem-hydrolyzing class A beta-lactamase KPC-2
CP081138.1	Acinetobacter baumannii strain ARLG_6420 plasmid pARLG_6420_1	1868	2692	-	blaOXA-207	OXA-24 family carbapenem-hydrolyzing class D beta-lactamase OXA-207	core	AMR	AMR	BETA-LACTAM	CARBAPENEM	275	275	100.00	100.00	275	WP_057689930.1	OXA-24 family carbapenem-hydrolyzing class D beta-lactamase OXA-207
CP081138.1	Acinetobacter baumannii strain ARLG_6420 plasmid pARLG_6420_1	8677	9501	+	blaOXA-207	OXA-24 family carbapenem-hydrolyzing class D beta-lactamase OXA-207	core	AMR	AMR	BETA-LACTAM	CARBAPENEM	275	275	100.00	100.00	275	WP_057689930.1	OXA-24 family carbapenem-hydrolyzing class D beta-lactamase OXA-207
CP081140.1	Acinetobacter baumannii strain ARLG_6344 plasmid pARLG_6344_1	8423	9241	+	blaOXA-23	OXA-23 family carbapenem-hydrolyzing class D beta-lactamase OXA-23	core	AMR	AMR	BETA-LACTAM	CARBAPENEM	273	273	100.00	100.00	273	WP_001046004.1	OXA-23 family carbapenem-hydrolyzing class D beta-lactamase OXA-23
CP081145.1	Acinetobacter baumannii strain ARLG_6295 plasmid pARLG_6295_1	8423	9241	+	blaOXA-23	OXA-23 family carbapenem-hydrolyzing class D beta-lactamase OXA-23	core	AMR	AMR	BETA-LACTAM	CARBAPENEM	273	273	100.00	100.00	273	WP_001046004.1	OXA-23 family carbapenem-hydrolyzing class D beta-lactamase OXA-23
CP082149.1	Enterobacter cloacae complex sp. strain ECL42 plasmid pIMP4-ECL42, complete sequence	22940	23677	+	blaIMP-4	subclass B1 metallo-beta-lactamase IMP-4	core	AMR	AMR	BETA-LACTAM	CARBAPENEM	246	246	100.00	100.00	246	WP_015060105.1	subclass B1 metallo-beta-lactamase IMP-4
CP082329.1	Escherichia coli strain EC1390 plasmid pEC1390-1, complete sequence	11493	12218	-	blaNDM	NDM family subclass B1 metallo-beta-lactamase	core	AMR	AMR	BETA-LACTAM	CARBAPENEM	242	270	89.63	99.59	242	WP_023408309.1	subclass B1 metallo-beta-lactamase NDM-5
CP083235.1	Enterobacter cloacae complex sp. strain ECL60 plasmid pIMP26-ECL60, complete sequence	295618	296355	-	blaIMP-26	subclass B1 metallo-beta-lactamase IMP-26	core	AMR	AMR	BETA-LACTAM	CARBAPENEM	246	246	100.00	100.00	246	WP_060614779.1	subclass B1 metallo-beta-lactamase IMP-26
CP083755.1	Serratia marcescens strain YL4 plasmid p1, complete sequence	192694	193431	-	blaIMP-26	subclass B1 metallo-beta-lactamase IMP-26	core	AMR	AMR	BETA-LACTAM	CARBAPENEM	246	246	100.00	100.00	246	WP_060614779.1	subclass B1 metallo-beta-lactamase IMP-26
CP084538.1	Escherichia coli strain EC-YC1908-399 plasmid p399-4, complete sequence	18971	19780	+	blaNDM-5	subclass B1 metallo-beta-lactamase NDM-5	core	AMR	AMR	BETA-LACTAM	CARBAPENEM	270	270	100.00	100.00	270	WP_023408309.1	subclass B1 metallo-beta-lactamase NDM-5
CP084538.1	Escherichia coli strain EC-YC1908-399 plasmid p399-4, complete sequence	65133	65942	+	blaNDM-5	subclass B1 metallo-beta-lactamase NDM-5	core	AMR	AMR	BETA-LACTAM	CARBAPENEM	270	270	100.00	100.00	270	WP_023408309.1	subclass B1 metallo-beta-lactamase NDM-5
CP085736.1	Enterobacter cloacae strain 58983CZ plasmid p58983CZ_VIM, complete sequence	53312	54109	-	blaVIM-1	subclass B1 metallo-beta-lactamase VIM-1	core	AMR	AMR	BETA-LACTAM	CARBAPENEM	266	266	100.00	100.00	266	WP_013263789.1	subclass B1 metallo-beta-lactamase VIM-1
CP085739.1	Citrobacter freundii strain 52323CZ plasmid p52323CZ_VIM, complete sequence	128988	129785	-	blaVIM-1	subclass B1 metallo-beta-lactamase VIM-1	core	AMR	AMR	BETA-LACTAM	CARBAPENEM	266	266	100.00	100.00	266	WP_013263789.1	subclass B1 metallo-beta-lactamase VIM-1
CP086672.1	Klebsiella pneumoniae strain SCPM-O-B-8923 (3TKP/19g) plasmid pB-8923_OXA-48, complete sequence	9418	10212	-	blaOXA-48	OXA-48 family carbapenem-hydrolyzing class D beta-lactamase OXA-48	core	AMR	AMR	BETA-LACTAM	CARBAPENEM	265	265	100.00	100.00	265	WP_015059991.1	OXA-48 family carbapenem-hydrolyzing class D beta-lactamase OXA-48
CP086673.1	Klebsiella pneumoniae strain SCPM-O-B-8923 (3TKP/19g) plasmid pB-8923_NDM-1, complete sequence	138755	139564	-	blaNDM-1	subclass B1 metallo-beta-lactamase NDM-1	core	AMR	AMR	BETA-LACTAM	CARBAPENEM	270	270	100.00	100.00	270	WP_004201164.1	subclass B1 metallo-beta-lactamase NDM-1
CP086675.1	Klebsiella pneumoniae strain SCPM-O-B-8923 (3TKP/19g) plasmid pB-8923_KPC-2, complete sequence	24634	25512	-	blaKPC-2	carbapenem-hydrolyzing class A beta-lactamase KPC-2	core	AMR	AMR	BETA-LACTAM	CARBAPENEM	293	293	100.00	100.00	293	WP_004199234.1	carbapenem-hydrolyzing class A beta-lactamase KPC-2
CP089954.1	Klebsiella pneumoniae strain WCHKP115011 plasmid pKPC2_115011, complete sequence	7249	8127	-	blaKPC-2	carbapenem-hydrolyzing class A beta-lactamase KPC-2	core	AMR	AMR	BETA-LACTAM	CARBAPENEM	293	293	100.00	100.00	293	WP_004199234.1	carbapenem-hydrolyzing class A beta-lactamase KPC-2
CP089954.1	Klebsiella pneumoniae strain WCHKP115011 plasmid pKPC2_115011, complete sequence	14766	15644	-	blaKPC-2	carbapenem-hydrolyzing class A beta-lactamase KPC-2	core	AMR	AMR	BETA-LACTAM	CARBAPENEM	293	293	100.00	100.00	293	WP_004199234.1	carbapenem-hydrolyzing class A beta-lactamase KPC-2
CP090248.1	Escherichia coli strain E-33 plasmid pE-33-NDM-5, complete sequence	19270	20079	-	blaNDM-5	subclass B1 metallo-beta-lactamase NDM-5	core	AMR	AMR	BETA-LACTAM	CARBAPENEM	270	270	100.00	100.00	270	WP_023408309.1	subclass B1 metallo-beta-lactamase NDM-5
CP090255.1	Escherichia coli strain E305-2 plasmid pE305-2-IMP-4, complete sequence	3870	4607	+	blaIMP-4	subclass B1 metallo-beta-lactamase IMP-4	core	AMR	AMR	BETA-LACTAM	CARBAPENEM	246	246	100.00	100.00	246	WP_015060105.1	subclass B1 metallo-beta-lactamase IMP-4
CP090258.1	Escherichia coli strain E-R300-1 plasmid pE-R300-1-KPC-2, complete sequence	5031	5909	+	blaKPC-2	carbapenem-hydrolyzing class A beta-lactamase KPC-2	core	AMR	AMR	BETA-LACTAM	CARBAPENEM	293	293	100.00	100.00	293	WP_004199234.1	carbapenem-hydrolyzing class A beta-lactamase KPC-2
CP090263.1	Escherichia coli strain E-R791-1 plasmid pE-R791-1-NDM-5, complete sequence	115844	116653	+	blaNDM-5	subclass B1 metallo-beta-lactamase NDM-5	core	AMR	AMR	BETA-LACTAM	CARBAPENEM	270	270	100.00	100.00	270	WP_023408309.1	subclass B1 metallo-beta-lactamase NDM-5
CP090265.1	Escherichia coli strain E-T67-1 plasmid pE-T67-1-IMP-4, complete sequence	4024	4761	+	blaIMP-4	subclass B1 metallo-beta-lactamase IMP-4	core	AMR	AMR	BETA-LACTAM	CARBAPENEM	246	246	100.00	100.00	246	WP_015060105.1	subclass B1 metallo-beta-lactamase IMP-4
CP090268.1	Escherichia coli strain E-T70 plasmid pE-T70-KPC-2, complete sequence	20654	21532	-	blaKPC-2	carbapenem-hydrolyzing class A beta-lactamase KPC-2	core	AMR	AMR	BETA-LACTAM	CARBAPENEM	293	293	100.00	100.00	293	WP_004199234.1	carbapenem-hydrolyzing class A beta-lactamase KPC-2
CP090275.1	Escherichia coli strain E-T84-1 plasmid pE-T84-1-NDM-5, complete sequence	73243	74052	+	blaNDM-5	subclass B1 metallo-beta-lactamase NDM-5	core	AMR	AMR	BETA-LACTAM	CARBAPENEM	270	270	100.00	100.00	270	WP_023408309.1	subclass B1 metallo-beta-lactamase NDM-5
CP090281.1	Escherichia coli strain E-T306 plasmid pE-T306-NDM-5, complete sequence	42481	43290	-	blaNDM-5	subclass B1 metallo-beta-lactamase NDM-5	core	AMR	AMR	BETA-LACTAM	CARBAPENEM	270	270	100.00	100.00	270	WP_023408309.1	subclass B1 metallo-beta-lactamase NDM-5
CP090287.1	Escherichia coli strain E-T344-1 plasmid pE-T344-1-NDM-5, complete sequence	19274	20083	-	blaNDM-5	subclass B1 metallo-beta-lactamase NDM-5	core	AMR	AMR	BETA-LACTAM	CARBAPENEM	270	270	100.00	100.00	270	WP_023408309.1	subclass B1 metallo-beta-lactamase NDM-5
CP090290.1	Escherichia coli strain E-T654 plasmid pE-T602-KPC-2, complete sequence	3844	4722	-	blaKPC-2	carbapenem-hydrolyzing class A beta-lactamase KPC-2	core	AMR	AMR	BETA-LACTAM	CARBAPENEM	293	293	100.00	100.00	293	WP_004199234.1	carbapenem-hydrolyzing class A beta-lactamase KPC-2
CP090291.1	Escherichia coli strain E-T654 plasmid pE-T654-NDM-5, complete sequence	13365	14174	+	blaNDM-5	subclass B1 metallo-beta-lactamase NDM-5	core	AMR	AMR	BETA-LACTAM	CARBAPENEM	270	270	100.00	100.00	270	WP_023408309.1	subclass B1 metallo-beta-lactamase NDM-5
CP090298.1	Escherichia coli strain E-T791 plasmid pE-T791-NDM-5, complete sequence	115844	116653	+	blaNDM-5	subclass B1 metallo-beta-lactamase NDM-5	core	AMR	AMR	BETA-LACTAM	CARBAPENEM	270	270	100.00	100.00	270	WP_023408309.1	subclass B1 metallo-beta-lactamase NDM-5
CP090300.1	Escherichia coli strain E-T951-1 plasmid pE-T951-1-OXA-181, complete sequence	19325	20119	-	blaOXA-181	OXA-48 family carbapenem-hydrolyzing class D beta-lactamase OXA-181	core	AMR	AMR	BETA-LACTAM	CARBAPENEM	265	265	100.00	100.00	265	WP_015060052.1	OXA-48 family carbapenem-hydrolyzing class D beta-lactamase OXA-181
CP090303.1	Escherichia coli strain G402-3 plasmid pG402-3-KPC-2, complete sequence	3650	4528	-	blaKPC-2	carbapenem-hydrolyzing class A beta-lactamase KPC-2	core	AMR	AMR	BETA-LACTAM	CARBAPENEM	293	293	100.00	100.00	293	WP_004199234.1	carbapenem-hydrolyzing class A beta-lactamase KPC-2
CP092029.1	Acinetobacter baumannii strain AbCTX5 plasmid pAbCTX5, complete sequence	14436	15260	+	blaOXA-72	OXA-24 family carbapenem-hydrolyzing class D beta-lactamase OXA-72	core	AMR	AMR	BETA-LACTAM	CARBAPENEM	275	275	100.00	100.00	275	WP_000713530.1	OXA-24 family carbapenem-hydrolyzing class D beta-lactamase OXA-72
CP093454.1	Klebsiella pneumoniae strain VA833 plasmid pVA833-165, complete sequence	143550	144359	-	blaNDM-1	subclass B1 metallo-beta-lactamase NDM-1	core	AMR	AMR	BETA-LACTAM	CARBAPENEM	270	270	100.00	100.00	270	WP_004201164.1	subclass B1 metallo-beta-lactamase NDM-1
CP093457.1	Klebsiella pneumoniae strain VA833 plasmid pVA833-92, complete sequence	23924	24802	-	blaKPC-2	carbapenem-hydrolyzing class A beta-lactamase KPC-2	core	AMR	AMR	BETA-LACTAM	CARBAPENEM	293	293	100.00	100.00	293	WP_004199234.1	carbapenem-hydrolyzing class A beta-lactamase KPC-2
CP094252.1	Acinetobacter variabilis strain BDT2044 plasmid pBDT2044-6, complete sequence	9946	10764	-	blaOXA	OXA-23 family carbapenem-hydrolyzing class D beta-lactamase	core	AMR	AMR	BETA-LACTAM	CARBAPENEM	273	273	100.00	99.63	273	WP_001046004.1	OXA-23 family carbapenem-hydrolyzing class D beta-lactamase OXA-23
CP094368.3	Klebsiella pneumoniae strain SCPM-O-B-8922 (20PKP/19c) plasmid pB-8922_OXA-48, complete sequence	9418	10212	-	blaOXA-48	OXA-48 family carbapenem-hydrolyzing class D beta-lactamase OXA-48	core	AMR	AMR	BETA-LACTAM	CARBAPENEM	265	265	100.00	100.00	265	WP_015059991.1	OXA-48 family carbapenem-hydrolyzing class D beta-lactamase OXA-48
CP094371.1	Klebsiella pneumoniae strain SCPM-O-B-8922 (20PKP/19c) plasmid pB-8922_KPC-2, complete sequence	24634	25512	-	blaKPC-2	carbapenem-hydrolyzing class A beta-lactamase KPC-2	core	AMR	AMR	BETA-LACTAM	CARBAPENEM	293	293	100.00	100.00	293	WP_004199234.1	carbapenem-hydrolyzing class A beta-lactamase KPC-2
CP094840.1	Acinetobacter schindleri strain BDT2091 plasmid pBDT2091-6, complete sequence	21923	22741	-	blaOXA-23	OXA-23 family carbapenem-hydrolyzing class D beta-lactamase OXA-23	core	AMR	AMR	BETA-LACTAM	CARBAPENEM	273	273	100.00	100.00	273	WP_001046004.1	OXA-23 family carbapenem-hydrolyzing class D beta-lactamase OXA-23
CP094890.1	Klebsiella pneumoniae strain 2017HL-00018 plasmid Kpn-WC17-004-03, complete sequence	1068	1946	+	blaKPC-3	carbapenem-hydrolyzing class A beta-lactamase KPC-3	core	AMR	AMR	BETA-LACTAM	CARBAPENEM	293	293	100.00	100.00	293	WP_004152396.1	carbapenem-hydrolyzing class A beta-lactamase KPC-3
CP094900.1	Klebsiella pneumoniae strain 2017HL-00503 plasmid Kpn-WC17-007-03, complete sequence	15853	16731	-	blaKPC-3	carbapenem-hydrolyzing class A beta-lactamase KPC-3	core	AMR	AMR	BETA-LACTAM	CARBAPENEM	293	293	100.00	100.00	293	WP_004152396.1	carbapenem-hydrolyzing class A beta-lactamase KPC-3
CP094904.1	Klebsiella pneumoniae strain 2017HL-00030 plasmid Kpn-WC17-008-01, complete sequence	134295	135173	-	blaKPC-3	carbapenem-hydrolyzing class A beta-lactamase KPC-3	core	AMR	AMR	BETA-LACTAM	CARBAPENEM	293	293	100.00	100.00	293	WP_004152396.1	carbapenem-hydrolyzing class A beta-lactamase KPC-3
CP094908.1	Klebsiella pneumoniae strain 2017HL-00032 plasmid Kpn-WC17-010-02, complete sequence	1099	1977	+	blaKPC-3	carbapenem-hydrolyzing class A beta-lactamase KPC-3	core	AMR	AMR	BETA-LACTAM	CARBAPENEM	293	293	100.00	100.00	293	WP_004152396.1	carbapenem-hydrolyzing class A beta-lactamase KPC-3
CP094914.1	Klebsiella pneumoniae strain 2017HL-01179 plasmid Kpn-WC17-012-02, complete sequence	42007	42885	-	blaKPC-3	carbapenem-hydrolyzing class A beta-lactamase KPC-3	core	AMR	AMR	BETA-LACTAM	CARBAPENEM	293	293	100.00	100.00	293	WP_004152396.1	carbapenem-hydrolyzing class A beta-lactamase KPC-3
CP095455.1	Escherichia coli strain JH51 plasmid pJH51-1, complete sequence	115641	116450	+	blaNDM-5	subclass B1 metallo-beta-lactamase NDM-5	core	AMR	AMR	BETA-LACTAM	CARBAPENEM	270	270	100.00	100.00	270	WP_023408309.1	subclass B1 metallo-beta-lactamase NDM-5
CP095471.1	Klebsiella pneumoniae strain 2017HL-01181 plasmid Kpn-WC17-014-03, complete sequence	1068	1946	+	blaKPC-3	carbapenem-hydrolyzing class A beta-lactamase KPC-3	core	AMR	AMR	BETA-LACTAM	CARBAPENEM	293	293	100.00	100.00	293	WP_004152396.1	carbapenem-hydrolyzing class A beta-lactamase KPC-3
CP095569.1	Klebsiella pneumoniae strain dm336b plasmid p_dm336b_NDM5, complete sequence	5701	6426	+	blaNDM	NDM family subclass B1 metallo-beta-lactamase	core	AMR	AMR	BETA-LACTAM	CARBAPENEM	242	270	89.63	99.17	242	WP_023408309.1	subclass B1 metallo-beta-lactamase NDM-5
CP095582.1	Klebsiella pneumoniae strain b217b plasmid p_b217b_NDM5, complete sequence	19700	20272	+	blaNDM	NDM family subclass B1 metallo-beta-lactamase	core	AMR	AMR	BETA-LACTAM	CARBAPENEM	191	270	70.37	93.72	191	WP_280940591.1	subclass B1 metallo-beta-lactamase NDM-56
CP095586.1	Escherichia coli strain b57b plasmid p_b57b_NDM5, complete sequence	19451	20260	+	blaNDM	NDM family subclass B1 metallo-beta-lactamase	core	AMR	AMR	BETA-LACTAM	CARBAPENEM	270	270	100.00	99.63	270	WP_023408309.1	subclass B1 metallo-beta-lactamase NDM-5
CP095605.1	Escherichia coli strain dm314c plasmid p_dm314c_NDM5, complete sequence	19445	20254	+	blaNDM-5	subclass B1 metallo-beta-lactamase NDM-5	core	AMR	AMR	BETA-LACTAM	CARBAPENEM	270	270	100.00	100.00	270	WP_023408309.1	subclass B1 metallo-beta-lactamase NDM-5
CP095623.1	Escherichia coli strain dm496c plasmid p_dm496c_NDM5, complete sequence	5710	6519	+	blaNDM-5	subclass B1 metallo-beta-lactamase NDM-5	core	AMR	AMR	BETA-LACTAM	CARBAPENEM	270	270	100.00	100.00	270	WP_023408309.1	subclass B1 metallo-beta-lactamase NDM-5
CP095684.1	Escherichia coli strain dm732 plasmid p_dm732_NDM4, complete sequence	8914	9723	+	blaNDM-4	subclass B1 metallo-beta-lactamase NDM-4	core	AMR	AMR	BETA-LACTAM	CARBAPENEM	270	270	100.00	100.00	270	WP_063860861.1	subclass B1 metallo-beta-lactamase NDM-4
CP097249.1	Klebsiella pneumoniae strain NTU107224 plasmid pNTU107224-1, complete sequence	149721	150518	-	blaVIM-1	subclass B1 metallo-beta-lactamase VIM-1	core	AMR	AMR	BETA-LACTAM	CARBAPENEM	266	266	100.00	100.00	266	WP_013263789.1	subclass B1 metallo-beta-lactamase VIM-1
CP097249.1	Klebsiella pneumoniae strain NTU107224 plasmid pNTU107224-1, complete sequence	252805	253542	-	blaIMP-23	subclass B1 metallo-beta-lactamase IMP-23	core	AMR	AMR	BETA-LACTAM	CARBAPENEM	246	246	100.00	100.00	246	WP_063860582.1	subclass B1 metallo-beta-lactamase IMP-23
CP097396.1	Klebsiella pneumoniae strain KPN132 plasmid pKPN132_1, complete sequence	115886	116695	+	blaNDM-1	subclass B1 metallo-beta-lactamase NDM-1	core	AMR	AMR	BETA-LACTAM	CARBAPENEM	270	270	100.00	100.00	270	WP_004201164.1	subclass B1 metallo-beta-lactamase NDM-1
CP097400.1	Klebsiella pneumoniae strain KPN107 plasmid pKPN107_1, complete sequence	205304	206182	+	blaKPC-3	carbapenem-hydrolyzing class A beta-lactamase KPC-3	core	AMR	AMR	BETA-LACTAM	CARBAPENEM	293	293	100.00	100.00	293	WP_004152396.1	carbapenem-hydrolyzing class A beta-lactamase KPC-3
CP097473.1	Klebsiella pneumoniae strain 16HN-12 plasmid p16HN-12_KPC, complete sequence	13738	14616	-	blaKPC-2	carbapenem-hydrolyzing class A beta-lactamase KPC-2	core	AMR	AMR	BETA-LACTAM	CARBAPENEM	293	293	100.00	100.00	293	WP_004199234.1	carbapenem-hydrolyzing class A beta-lactamase KPC-2
CP097659.1	Klebsiella pneumoniae strain IR12099_1 plasmid unnamed1, complete sequence	69695	70573	-	blaKPC-2	carbapenem-hydrolyzing class A beta-lactamase KPC-2	core	AMR	AMR	BETA-LACTAM	CARBAPENEM	293	293	100.00	100.00	293	WP_004199234.1	carbapenem-hydrolyzing class A beta-lactamase KPC-2
CP097695.1	Klebsiella pneumoniae strain IR12182_1 plasmid unnamed1, complete sequence	20894	21772	+	blaKPC-2	carbapenem-hydrolyzing class A beta-lactamase KPC-2	core	AMR	AMR	BETA-LACTAM	CARBAPENEM	293	293	100.00	100.00	293	WP_004199234.1	carbapenem-hydrolyzing class A beta-lactamase KPC-2
CP097879.1	Acinetobacter baumannii strain R6-1 plasmid pTn2009_circular, complete sequence	35	853	+	blaOXA-23	OXA-23 family carbapenem-hydrolyzing class D beta-lactamase OXA-23	core	AMR	AMR	BETA-LACTAM	CARBAPENEM	273	273	100.00	100.00	273	WP_001046004.1	OXA-23 family carbapenem-hydrolyzing class D beta-lactamase OXA-23
CP098445.1	Proteus mirabilis strain FZP3105 plasmid pNDM_FZP3105, complete sequence	29857	30666	+	blaNDM-1	subclass B1 metallo-beta-lactamase NDM-1	core	AMR	AMR	BETA-LACTAM	CARBAPENEM	270	270	100.00	100.00	270	WP_004201164.1	subclass B1 metallo-beta-lactamase NDM-1
CP101888.1	Acinetobacter baumannii strain CCBH31258 plasmid pCCBH31258, complete sequence	26640	27449	+	blaNDM-1	subclass B1 metallo-beta-lactamase NDM-1	core	AMR	AMR	BETA-LACTAM	CARBAPENEM	270	270	100.00	100.00	270	WP_004201164.1	subclass B1 metallo-beta-lactamase NDM-1
CP101888.1	Acinetobacter baumannii strain CCBH31258 plasmid pCCBH31258, complete sequence	103175	103687	-	blaOXA	OXA-58 family carbapenem-hydrolyzing class D beta-lactamase	core	AMR	AMR	BETA-LACTAM	CARBAPENEM	171	280	61.07	98.83	171	WP_002002480.1	carbapenem-hydrolyzing class D beta-lactamase OXA-58
CP102437.1	Klebsiella pneumoniae strain K194 plasmid pK194-P2, complete sequence	9063	9941	-	blaKPC-2	carbapenem-hydrolyzing class A beta-lactamase KPC-2	core	AMR	AMR	BETA-LACTAM	CARBAPENEM	293	293	100.00	100.00	293	WP_004199234.1	carbapenem-hydrolyzing class A beta-lactamase KPC-2
CP102437.1	Klebsiella pneumoniae strain K194 plasmid pK194-P2, complete sequence	113840	114577	+	blaIMP-4	subclass B1 metallo-beta-lactamase IMP-4	core	AMR	AMR	BETA-LACTAM	CARBAPENEM	246	246	100.00	100.00	246	WP_015060105.1	subclass B1 metallo-beta-lactamase IMP-4
CP107227.1	Klebsiella pneumoniae strain SJ25 plasmid pSJ25_KPC_CTX, complete sequence	53855	54733	-	blaKPC-2	carbapenem-hydrolyzing class A beta-lactamase KPC-2	core	AMR	AMR	BETA-LACTAM	CARBAPENEM	293	293	100.00	100.00	293	WP_004199234.1	carbapenem-hydrolyzing class A beta-lactamase KPC-2
CP109674.1	Enterobacter cloacae strain 2340913 plasmid pECLA, complete sequence	36797	37534	+	blaIMP-8	subclass B1 metallo-beta-lactamase IMP-8	core	AMR	AMR	BETA-LACTAM	CARBAPENEM	246	246	100.00	100.00	246	WP_012695457.1	subclass B1 metallo-beta-lactamase IMP-8
CP109680.1	Enterobacter cloacae strain 49483 plasmid pECLA, complete sequence	33464	34201	-	blaIMP-8	subclass B1 metallo-beta-lactamase IMP-8	core	AMR	AMR	BETA-LACTAM	CARBAPENEM	246	246	100.00	100.00	246	WP_012695457.1	subclass B1 metallo-beta-lactamase IMP-8
CP109684.1	Pseudomonas aeruginosa strain 2017-45-169 plasmid p2017-45-169_1, complete sequence	269542	270339	+	blaVIM-2	subclass B1 metallo-beta-lactamase VIM-2	core	AMR	AMR	BETA-LACTAM	CARBAPENEM	266	266	100.00	100.00	266	WP_003108247.1	subclass B1 metallo-beta-lactamase VIM-2
CP109686.1	Pseudomonas aeruginosa strain 2017-45-137A plasmid p2017-45-137A, complete sequence	43546	44340	-	blaVIM-61	subclass B1 metallo-beta-lactamase VIM-61	core	AMR	AMR	BETA-LACTAM	CARBAPENEM	265	265	100.00	100.00	265	WP_123002103.1	subclass B1 metallo-beta-lactamase VIM-61
CP109689.1	Klebsiella pneumoniae strain 2017-45-84 plasmid p2017-45-84_2, complete sequence	111813	112691	-	blaKPC-2	carbapenem-hydrolyzing class A beta-lactamase KPC-2	core	AMR	AMR	BETA-LACTAM	CARBAPENEM	293	293	100.00	100.00	293	WP_004199234.1	carbapenem-hydrolyzing class A beta-lactamase KPC-2
CP109701.1	Klebsiella pneumoniae strain 2017-45-38-02 plasmid p2017-45-38-02_2, complete sequence	28312	29190	-	blaKPC-2	carbapenem-hydrolyzing class A beta-lactamase KPC-2	core	AMR	AMR	BETA-LACTAM	CARBAPENEM	293	293	100.00	100.00	293	WP_004199234.1	carbapenem-hydrolyzing class A beta-lactamase KPC-2
CP109704.1	Klebsiella pneumoniae strain 2017-45-36 plasmid p2017-45-36_2, complete sequence	72137	73015	+	blaKPC-2	carbapenem-hydrolyzing class A beta-lactamase KPC-2	core	AMR	AMR	BETA-LACTAM	CARBAPENEM	293	293	100.00	100.00	293	WP_004199234.1	carbapenem-hydrolyzing class A beta-lactamase KPC-2
CP109708.1	Klebsiella pneumoniae strain 2017-45-32 plasmid p2017-45-32_3, complete sequence	303	824	+	blaKPC	KPC family carbapenem-hydrolyzing class A beta-lactamase	core	AMR	AMR	BETA-LACTAM	CARBAPENEM	174	289	60.21	95.40	174	WP_240067722.1	inhibitor-resistant extended-spectrum class A beta-lactamase KPC-112
CP109709.1	Klebsiella pneumoniae strain 2017-45-32 plasmid p2017-45-32_4, complete sequence	11565	12443	-	blaKPC-3	carbapenem-hydrolyzing class A beta-lactamase KPC-3	core	AMR	AMR	BETA-LACTAM	CARBAPENEM	293	293	100.00	100.00	293	WP_004152396.1	carbapenem-hydrolyzing class A beta-lactamase KPC-3
CP109712.1	Citrobacter freundii strain 2017-45-172 plasmid p2017-45-172, complete sequence	9504	10382	-	blaKPC-3	carbapenem-hydrolyzing class A beta-lactamase KPC-3	core	AMR	AMR	BETA-LACTAM	CARBAPENEM	293	293	100.00	100.00	293	WP_004152396.1	carbapenem-hydrolyzing class A beta-lactamase KPC-3
CP109714.1	Klebsiella pneumoniae strain 2017-45-152-03 plasmid p2017-45-152-03_2, complete sequence	8471	9130	+	blaKPC	KPC family carbapenem-hydrolyzing class A beta-lactamase	core	AMR	AMR	BETA-LACTAM	CARBAPENEM	220	293	74.74	91.89	222	WP_004199234.1	carbapenem-hydrolyzing class A beta-lactamase KPC-2
CP109718.1	Citrobacter freundii strain 2017-45-137-03 plasmid p2017-45-137-03_2, complete sequence	14914	15792	+	blaKPC-3	carbapenem-hydrolyzing class A beta-lactamase KPC-3	core	AMR	AMR	BETA-LACTAM	CARBAPENEM	293	293	100.00	100.00	293	WP_004152396.1	carbapenem-hydrolyzing class A beta-lactamase KPC-3
CP109722.1	Klebsiella pneumoniae strain 2017-45-134-04A plasmid p2017-45-134-04A_2, complete sequence	175152	176030	+	blaKPC-2	carbapenem-hydrolyzing class A beta-lactamase KPC-2	core	AMR	AMR	BETA-LACTAM	CARBAPENEM	293	293	100.00	100.00	293	WP_004199234.1	carbapenem-hydrolyzing class A beta-lactamase KPC-2
CP109726.1	Klebsiella pneumoniae strain 2017-45-123-01-01 plasmid p2017-45-123-01-01_2, complete sequence	45268	46146	+	blaKPC-2	carbapenem-hydrolyzing class A beta-lactamase KPC-2	core	AMR	AMR	BETA-LACTAM	CARBAPENEM	293	293	100.00	100.00	293	WP_004199234.1	carbapenem-hydrolyzing class A beta-lactamase KPC-2
CP109736.1	Enterobacter hormaechei strain 2017-45-33 plasmid p2017-45-33_3, complete sequence	21945	22823	+	blaKPC-8	inhibitor-resistant carbapenem-hydrolyzing class A beta-lactamase KPC-8	core	AMR	AMR	BETA-LACTAM	CARBAPENEM	293	293	100.00	100.00	293	WP_063860797.1	inhibitor-resistant carbapenem-hydrolyzing class A beta-lactamase KPC-8
CP109737.1	Enterobacter hormaechei strain 2017-45-33 plasmid p2017-45-33_1, complete sequence	177035	177913	-	blaKPC-8	inhibitor-resistant carbapenem-hydrolyzing class A beta-lactamase KPC-8	core	AMR	AMR	BETA-LACTAM	CARBAPENEM	293	293	100.00	100.00	293	WP_063860797.1	inhibitor-resistant carbapenem-hydrolyzing class A beta-lactamase KPC-8
CP109750.1	Enterobacter hormaechei strain 2017-45-136-01-01 plasmid p2017-45-136-01-01_3, complete sequence	41655	42533	+	blaKPC-4	carbapenem-hydrolyzing class A beta-lactamase KPC-4	core	AMR	AMR	BETA-LACTAM	CARBAPENEM	293	293	100.00	100.00	293	WP_015062847.1	carbapenem-hydrolyzing class A beta-lactamase KPC-4
CP109752.1	Enterobacter hormaechei strain 2017-45-136-01-01 plasmid p2017-45-136-01-01_1, complete sequence	331630	332508	+	blaKPC-4	carbapenem-hydrolyzing class A beta-lactamase KPC-4	core	AMR	AMR	BETA-LACTAM	CARBAPENEM	293	293	100.00	100.00	293	WP_015062847.1	carbapenem-hydrolyzing class A beta-lactamase KPC-4
CP109756.1	Pseudomonas aeruginosa strain 2017-45-85 plasmid p2017-45-85, complete sequence	232925	233722	+	blaVIM-2	subclass B1 metallo-beta-lactamase VIM-2	core	AMR	AMR	BETA-LACTAM	CARBAPENEM	266	266	100.00	100.00	266	WP_003108247.1	subclass B1 metallo-beta-lactamase VIM-2
CP110414.1	Escherichia coli strain 8R plasmid p8R-4, complete sequence	21240	22049	+	blaNDM-5	subclass B1 metallo-beta-lactamase NDM-5	core	AMR	AMR	BETA-LACTAM	CARBAPENEM	270	270	100.00	100.00	270	WP_023408309.1	subclass B1 metallo-beta-lactamase NDM-5
CP110598.1	Klebsiella pneumoniae strain INF298 plasmid pINF298.3, complete sequence	4802	5596	+	blaOXA-48	OXA-48 family carbapenem-hydrolyzing class D beta-lactamase OXA-48	core	AMR	AMR	BETA-LACTAM	CARBAPENEM	265	265	100.00	100.00	265	WP_015059991.1	OXA-48 family carbapenem-hydrolyzing class D beta-lactamase OXA-48
CP110599.1	Klebsiella pneumoniae strain INF281 plasmid pINF281.11, complete sequence	32961	33755	-	blaOXA-48	OXA-48 family carbapenem-hydrolyzing class D beta-lactamase OXA-48	core	AMR	AMR	BETA-LACTAM	CARBAPENEM	265	265	100.00	100.00	265	WP_015059991.1	OXA-48 family carbapenem-hydrolyzing class D beta-lactamase OXA-48
CP110725.1	Klebsiella pneumoniae strain INF299 plasmid pINF299.5, complete sequence	22612	23406	-	blaOXA-48	OXA-48 family carbapenem-hydrolyzing class D beta-lactamase OXA-48	core	AMR	AMR	BETA-LACTAM	CARBAPENEM	265	265	100.00	100.00	265	WP_015059991.1	OXA-48 family carbapenem-hydrolyzing class D beta-lactamase OXA-48
CP113224.1	Klebsiella pneumoniae strain SYCC6-1 plasmid pSYCC6-1_4, complete sequence	28843	29637	-	blaOXA-181	OXA-48 family carbapenem-hydrolyzing class D beta-lactamase OXA-181	core	AMR	AMR	BETA-LACTAM	CARBAPENEM	265	265	100.00	100.00	265	WP_015060052.1	OXA-48 family carbapenem-hydrolyzing class D beta-lactamase OXA-181
CP113227.1	Pseudomonadaceae bacterium T75 plasmid pT75-VIM, complete sequence	142566	143363	-	blaVIM-2	subclass B1 metallo-beta-lactamase VIM-2	core	AMR	AMR	BETA-LACTAM	CARBAPENEM	266	266	100.00	100.00	266	WP_003108247.1	subclass B1 metallo-beta-lactamase VIM-2
CP114338.1	Escherichia coli strain 2022CK-00554 plasmid unnamed1, complete sequence	16230	17039	-	blaNDM-5	subclass B1 metallo-beta-lactamase NDM-5	core	AMR	AMR	BETA-LACTAM	CARBAPENEM	270	270	100.00	100.00	270	WP_023408309.1	subclass B1 metallo-beta-lactamase NDM-5
CP114341.1	Escherichia coli strain 2022CK-00557 plasmid unnamed1, complete sequence	16375	17184	-	blaNDM-5	subclass B1 metallo-beta-lactamase NDM-5	core	AMR	AMR	BETA-LACTAM	CARBAPENEM	270	270	100.00	100.00	270	WP_023408309.1	subclass B1 metallo-beta-lactamase NDM-5
CP114345.1	Escherichia coli strain 2022CK-00558 plasmid unnamed1, complete sequence	16375	17184	-	blaNDM-5	subclass B1 metallo-beta-lactamase NDM-5	core	AMR	AMR	BETA-LACTAM	CARBAPENEM	270	270	100.00	100.00	270	WP_023408309.1	subclass B1 metallo-beta-lactamase NDM-5
CP114348.1	Escherichia coli strain 2022CK-00559 plasmid unnamed1, complete sequence	16230	17039	-	blaNDM-5	subclass B1 metallo-beta-lactamase NDM-5	core	AMR	AMR	BETA-LACTAM	CARBAPENEM	270	270	100.00	100.00	270	WP_023408309.1	subclass B1 metallo-beta-lactamase NDM-5
CP114351.1	Escherichia coli strain 2022CK-00566 plasmid unnamed1, complete sequence	29823	30632	-	blaNDM-4	subclass B1 metallo-beta-lactamase NDM-4	core	AMR	AMR	BETA-LACTAM	CARBAPENEM	270	270	100.00	100.00	270	WP_063860861.1	subclass B1 metallo-beta-lactamase NDM-4
CP114368.1	Escherichia coli strain 2022CK-00569 plasmid unnamed1, complete sequence	102650	103459	+	blaNDM-4	subclass B1 metallo-beta-lactamase NDM-4	core	AMR	AMR	BETA-LACTAM	CARBAPENEM	270	270	100.00	100.00	270	WP_063860861.1	subclass B1 metallo-beta-lactamase NDM-4
CP114756.1	Klebsiella pneumoniae strain ST39 plasmid pKp189_3, complete sequence	14603	15397	-	blaOXA-48	OXA-48 family carbapenem-hydrolyzing class D beta-lactamase OXA-48	core	AMR	AMR	BETA-LACTAM	CARBAPENEM	265	265	100.00	100.00	265	WP_015059991.1	OXA-48 family carbapenem-hydrolyzing class D beta-lactamase OXA-48
CP116960.1	Enterobacter hormaechei strain UM_CRE_14 patient 13 isolate nissing plasmid unnamed, complete sequence	67429	68307	+	blaKPC-3	carbapenem-hydrolyzing class A beta-lactamase KPC-3	core	AMR	AMR	BETA-LACTAM	CARBAPENEM	293	293	100.00	100.00	293	WP_004152396.1	carbapenem-hydrolyzing class A beta-lactamase KPC-3
CP117206.1	Escherichia coli strain 2021QW-00057 plasmid p2021QW-00057_6, complete sequence	9956	10765	-	blaNDM-5	subclass B1 metallo-beta-lactamase NDM-5	core	AMR	AMR	BETA-LACTAM	CARBAPENEM	270	270	100.00	100.00	270	WP_023408309.1	subclass B1 metallo-beta-lactamase NDM-5
CP117214.1	Klebsiella pneumoniae strain 2021QW-00056 plasmid p2021QW-00056_2, complete sequence	6750	7559	-	blaNDM-1	subclass B1 metallo-beta-lactamase NDM-1	core	AMR	AMR	BETA-LACTAM	CARBAPENEM	270	270	100.00	100.00	270	WP_004201164.1	subclass B1 metallo-beta-lactamase NDM-1
CP117217.1	Klebsiella pneumoniae strain 2021QW-00045 plasmid p2021QW-00045_1, complete sequence	6750	7559	-	blaNDM-1	subclass B1 metallo-beta-lactamase NDM-1	core	AMR	AMR	BETA-LACTAM	CARBAPENEM	270	270	100.00	100.00	270	WP_004201164.1	subclass B1 metallo-beta-lactamase NDM-1
CP117222.1	Klebsiella pneumoniae strain 2020QW-00078 plasmid p2020QW-00078_1, complete sequence	6750	7559	-	blaNDM-1	subclass B1 metallo-beta-lactamase NDM-1	core	AMR	AMR	BETA-LACTAM	CARBAPENEM	270	270	100.00	100.00	270	WP_004201164.1	subclass B1 metallo-beta-lactamase NDM-1
CP119054.1	Citrobacter freundii strain 2084 plasmid p2084-1, complete sequence	8340	8798	+	blaNDM	NDM family subclass B1 metallo-beta-lactamase	core	AMR	AMR	BETA-LACTAM	CARBAPENEM	153	270	56.67	100.00	153	WP_004201164.1	subclass B1 metallo-beta-lactamase NDM-1
CP119054.1	Citrobacter freundii strain 2084 plasmid p2084-1, complete sequence	18041	18919	+	blaKPC-2	carbapenem-hydrolyzing class A beta-lactamase KPC-2	core	AMR	AMR	BETA-LACTAM	CARBAPENEM	293	293	100.00	100.00	293	WP_004199234.1	carbapenem-hydrolyzing class A beta-lactamase KPC-2
CP119118.1	Escherichia coli strain GENOMIC22-003 plasmid pCFSAN126948_02, complete sequence	104368	105177	+	blaNDM-5	subclass B1 metallo-beta-lactamase NDM-5	core	AMR	AMR	BETA-LACTAM	CARBAPENEM	270	270	100.00	100.00	270	WP_023408309.1	subclass B1 metallo-beta-lactamase NDM-5
CP119201.1	Acinetobacter johnsonii strain AJ572 plasmid pAJ572-1, complete sequence	165546	166283	+	blaIMP-1	subclass B1 metallo-beta-lactamase IMP-1	core	AMR	AMR	BETA-LACTAM	CARBAPENEM	246	246	100.00	100.00	246	WP_003159548.1	subclass B1 metallo-beta-lactamase IMP-1
CP119201.1	Acinetobacter johnsonii strain AJ572 plasmid pAJ572-1, complete sequence	275857	276369	-	blaOXA	OXA-58 family carbapenem-hydrolyzing class D beta-lactamase	core	AMR	AMR	BETA-LACTAM	CARBAPENEM	171	280	61.07	98.83	171	WP_002002480.1	carbapenem-hydrolyzing class D beta-lactamase OXA-58
CP119204.1	Acinetobacter soli strain AS843 plasmid pAS843-1, complete sequence	1749	2486	+	blaIMP-1	subclass B1 metallo-beta-lactamase IMP-1	core	AMR	AMR	BETA-LACTAM	CARBAPENEM	246	246	100.00	100.00	246	WP_003159548.1	subclass B1 metallo-beta-lactamase IMP-1
CP119208.1	Acinetobacter soli strain AS903-1 plasmid pAS903-1-1, complete sequence	4937	5674	-	blaIMP-1	subclass B1 metallo-beta-lactamase IMP-1	core	AMR	AMR	BETA-LACTAM	CARBAPENEM	246	246	100.00	100.00	246	WP_003159548.1	subclass B1 metallo-beta-lactamase IMP-1
CP119216.1	Acinetobacter soli strain AS967-1 plasmid pAS967-1-1, complete sequence	7108	7845	+	blaIMP-1	subclass B1 metallo-beta-lactamase IMP-1	core	AMR	AMR	BETA-LACTAM	CARBAPENEM	246	246	100.00	100.00	246	WP_003159548.1	subclass B1 metallo-beta-lactamase IMP-1
CP119218.1	Acinetobacter soli strain AS336 plasmid pAS336-1, complete sequence	5217	5669	-	blaIMP	IMP family subclass B1 metallo-beta-lactamase	core	AMR	AMR	BETA-LACTAM	CARBAPENEM	151	246	61.38	100.00	151	WP_003159548.1	subclass B1 metallo-beta-lactamase IMP-1
CP119218.1	Acinetobacter soli strain AS336 plasmid pAS336-1, complete sequence	179792	180304	+	blaOXA	OXA-58 family carbapenem-hydrolyzing class D beta-lactamase	core	AMR	AMR	BETA-LACTAM	CARBAPENEM	171	280	61.07	98.83	171	WP_002002480.1	carbapenem-hydrolyzing class D beta-lactamase OXA-58
CP119229.1	Acinetobacter soli strain AS435 plasmid pAS435-1, complete sequence	66940	67452	-	blaOXA	OXA-58 family carbapenem-hydrolyzing class D beta-lactamase	core	AMR	AMR	BETA-LACTAM	CARBAPENEM	171	280	61.07	98.83	171	WP_002002480.1	carbapenem-hydrolyzing class D beta-lactamase OXA-58
CP119229.1	Acinetobacter soli strain AS435 plasmid pAS435-1, complete sequence	199165	199962	+	blaVIM-11	subclass B1 metallo-beta-lactamase VIM-11	core	AMR	AMR	BETA-LACTAM	CARBAPENEM	266	266	100.00	100.00	266	WP_034080264.1	subclass B1 metallo-beta-lactamase VIM-11
CP119239.1	Acinetobacter soli strain AS645 plasmid pAS645-1, complete sequence	29641	30153	-	blaOXA	OXA-58 family carbapenem-hydrolyzing class D beta-lactamase	core	AMR	AMR	BETA-LACTAM	CARBAPENEM	171	280	61.07	98.83	171	WP_002002480.1	carbapenem-hydrolyzing class D beta-lactamase OXA-58
CP119239.1	Acinetobacter soli strain AS645 plasmid pAS645-1, complete sequence	166023	166820	+	blaVIM-11	subclass B1 metallo-beta-lactamase VIM-11	core	AMR	AMR	BETA-LACTAM	CARBAPENEM	266	266	100.00	100.00	266	WP_034080264.1	subclass B1 metallo-beta-lactamase VIM-11
CP119243.1	Acinetobacter bereziniae strain AB839 plasmid pAB839-1, complete sequence	1739	2536	+	blaVIM-11	subclass B1 metallo-beta-lactamase VIM-11	core	AMR	AMR	BETA-LACTAM	CARBAPENEM	266	266	100.00	100.00	266	WP_034080264.1	subclass B1 metallo-beta-lactamase VIM-11
CP119243.1	Acinetobacter bereziniae strain AB839 plasmid pAB839-1, complete sequence	167352	167864	-	blaOXA	OXA-58 family carbapenem-hydrolyzing class D beta-lactamase	core	AMR	AMR	BETA-LACTAM	CARBAPENEM	171	280	61.07	98.83	171	WP_002002480.1	carbapenem-hydrolyzing class D beta-lactamase OXA-58
CP119251.1	Acinetobacter soli strain AS566 plasmid pAS566-1, complete sequence	194547	194999	+	blaIMP	IMP family subclass B1 metallo-beta-lactamase	core	AMR	AMR	BETA-LACTAM	CARBAPENEM	151	246	61.38	100.00	151	WP_003159548.1	subclass B1 metallo-beta-lactamase IMP-1
CP119255.1	Acinetobacter johnsonii strain AJ1044 plasmid pAJ1044-1, complete sequence	119730	120242	+	blaOXA	OXA-58 family carbapenem-hydrolyzing class D beta-lactamase	core	AMR	AMR	BETA-LACTAM	CARBAPENEM	171	280	61.07	98.83	171	WP_002002480.1	carbapenem-hydrolyzing class D beta-lactamase OXA-58
CP119255.1	Acinetobacter johnsonii strain AJ1044 plasmid pAJ1044-1, complete sequence	206508	207245	-	blaIMP-1	subclass B1 metallo-beta-lactamase IMP-1	core	AMR	AMR	BETA-LACTAM	CARBAPENEM	246	246	100.00	100.00	246	WP_003159548.1	subclass B1 metallo-beta-lactamase IMP-1
CP120875.1	Klebsiella pneumoniae strain KP19-2581 plasmid pKP19-2581_367k_HI5_, complete sequence	309561	310370	-	blaNDM-1	subclass B1 metallo-beta-lactamase NDM-1	core	AMR	AMR	BETA-LACTAM	CARBAPENEM	270	270	100.00	100.00	270	WP_004201164.1	subclass B1 metallo-beta-lactamase NDM-1
CP123377.1	Enterobacter ludwigii strain CRE2104-31 plasmid unnamed1, complete sequence	700	1437	+	blaIMP-1	subclass B1 metallo-beta-lactamase IMP-1	core	AMR	AMR	BETA-LACTAM	CARBAPENEM	246	246	100.00	100.00	246	WP_003159548.1	subclass B1 metallo-beta-lactamase IMP-1
CP123377.1	Enterobacter ludwigii strain CRE2104-31 plasmid unnamed1, complete sequence	2171	2908	+	blaIMP-1	subclass B1 metallo-beta-lactamase IMP-1	core	AMR	AMR	BETA-LACTAM	CARBAPENEM	246	246	100.00	100.00	246	WP_003159548.1	subclass B1 metallo-beta-lactamase IMP-1
CP123377.1	Enterobacter ludwigii strain CRE2104-31 plasmid unnamed1, complete sequence	3642	4379	+	blaIMP-1	subclass B1 metallo-beta-lactamase IMP-1	core	AMR	AMR	BETA-LACTAM	CARBAPENEM	246	246	100.00	100.00	246	WP_003159548.1	subclass B1 metallo-beta-lactamase IMP-1
CP123377.1	Enterobacter ludwigii strain CRE2104-31 plasmid unnamed1, complete sequence	5113	5850	+	blaIMP-1	subclass B1 metallo-beta-lactamase IMP-1	core	AMR	AMR	BETA-LACTAM	CARBAPENEM	246	246	100.00	100.00	246	WP_003159548.1	subclass B1 metallo-beta-lactamase IMP-1
CP123377.1	Enterobacter ludwigii strain CRE2104-31 plasmid unnamed1, complete sequence	6584	7321	+	blaIMP-1	subclass B1 metallo-beta-lactamase IMP-1	core	AMR	AMR	BETA-LACTAM	CARBAPENEM	246	246	100.00	100.00	246	WP_003159548.1	subclass B1 metallo-beta-lactamase IMP-1
CP123602.1	Enterobacter hormaechei strain RMCH-M19-N plasmid unnamed1, complete sequence	24771	25580	+	blaNDM-1	subclass B1 metallo-beta-lactamase NDM-1	core	AMR	AMR	BETA-LACTAM	CARBAPENEM	270	270	100.00	100.00	270	WP_004201164.1	subclass B1 metallo-beta-lactamase NDM-1
CP124677.1	Pseudomonas aeruginosa strain 2022CK-00339 plasmid unnamed3, complete sequence	18352	19089	+	blaIMP	IMP family subclass B1 metallo-beta-lactamase	core	AMR	AMR	BETA-LACTAM	CARBAPENEM	246	246	100.00	99.59	246	WP_109791208.1	subclass B1 metallo-beta-lactamase IMP-75
CP124768.1	Klebsiella michiganensis strain 2022CK-00495 plasmid unnamed8, complete sequence	1168	2046	+	blaKPC-3	carbapenem-hydrolyzing class A beta-lactamase KPC-3	core	AMR	AMR	BETA-LACTAM	CARBAPENEM	293	293	100.00	100.00	293	WP_004152396.1	carbapenem-hydrolyzing class A beta-lactamase KPC-3
CP124768.1	Klebsiella michiganensis strain 2022CK-00495 plasmid unnamed8, complete sequence	12314	13192	+	blaKPC-3	carbapenem-hydrolyzing class A beta-lactamase KPC-3	core	AMR	AMR	BETA-LACTAM	CARBAPENEM	293	293	100.00	100.00	293	WP_004152396.1	carbapenem-hydrolyzing class A beta-lactamase KPC-3
CP125157.1	Klebsiella pneumoniae strain 176 plasmid unnamed3, complete sequence	41889	42683	+	blaOXA-48	OXA-48 family carbapenem-hydrolyzing class D beta-lactamase OXA-48	core	AMR	AMR	BETA-LACTAM	CARBAPENEM	265	265	100.00	100.00	265	WP_015059991.1	OXA-48 family carbapenem-hydrolyzing class D beta-lactamase OXA-48
CP125752.1	Klebsiella pneumoniae strain NU-CRE166 plasmid pNUCRE-166_2, complete sequence	40310	41188	-	blaKPC-3	carbapenem-hydrolyzing class A beta-lactamase KPC-3	core	AMR	AMR	BETA-LACTAM	CARBAPENEM	293	293	100.00	100.00	293	WP_004152396.1	carbapenem-hydrolyzing class A beta-lactamase KPC-3
CP128668.1	Klebsiella pneumoniae strain OC1116 plasmid pOC1116_4, complete sequence	11695	12573	+	blaKPC-3	carbapenem-hydrolyzing class A beta-lactamase KPC-3	core	AMR	AMR	BETA-LACTAM	CARBAPENEM	293	293	100.00	100.00	293	WP_004152396.1	carbapenem-hydrolyzing class A beta-lactamase KPC-3
CP128671.1	Klebsiella pneumoniae strain OC1092 plasmid pOC1092_2, complete sequence	42524	43402	-	blaKPC-3	carbapenem-hydrolyzing class A beta-lactamase KPC-3	core	AMR	AMR	BETA-LACTAM	CARBAPENEM	293	293	100.00	100.00	293	WP_004152396.1	carbapenem-hydrolyzing class A beta-lactamase KPC-3
CP128708.1	Klebsiella pneumoniae strain KPN1409 plasmid pKPN1409_4, complete sequence	38608	39402	+	blaOXA-48	OXA-48 family carbapenem-hydrolyzing class D beta-lactamase OXA-48	core	AMR	AMR	BETA-LACTAM	CARBAPENEM	265	265	100.00	100.00	265	WP_015059991.1	OXA-48 family carbapenem-hydrolyzing class D beta-lactamase OXA-48
CP128713.1	Klebsiella pneumoniae strain KPN1402 plasmid pKPN1402_4, complete sequence	5061	5855	-	blaOXA-48	OXA-48 family carbapenem-hydrolyzing class D beta-lactamase OXA-48	core	AMR	AMR	BETA-LACTAM	CARBAPENEM	265	265	100.00	100.00	265	WP_015059991.1	OXA-48 family carbapenem-hydrolyzing class D beta-lactamase OXA-48
CP128724.1	Klebsiella pneumoniae strain CRE-265 plasmid pCRE-265_2, complete sequence	21129	22007	+	blaKPC-3	carbapenem-hydrolyzing class A beta-lactamase KPC-3	core	AMR	AMR	BETA-LACTAM	CARBAPENEM	293	293	100.00	100.00	293	WP_004152396.1	carbapenem-hydrolyzing class A beta-lactamase KPC-3
CP128728.1	Klebsiella pneumoniae strain CRE-243 plasmid pCRE-243_3, complete sequence	20931	21809	+	blaKPC-3	carbapenem-hydrolyzing class A beta-lactamase KPC-3	core	AMR	AMR	BETA-LACTAM	CARBAPENEM	293	293	100.00	100.00	293	WP_004152396.1	carbapenem-hydrolyzing class A beta-lactamase KPC-3
CP128731.1	Klebsiella pneumoniae strain CRE-234 plasmid pCRE-234_2, complete sequence	24761	25639	-	blaKPC-3	carbapenem-hydrolyzing class A beta-lactamase KPC-3	core	AMR	AMR	BETA-LACTAM	CARBAPENEM	293	293	100.00	100.00	293	WP_004152396.1	carbapenem-hydrolyzing class A beta-lactamase KPC-3
CP128739.1	Klebsiella pneumoniae strain CRE-231 plasmid pCRE-231_3, complete sequence	21461	22339	-	blaKPC-3	carbapenem-hydrolyzing class A beta-lactamase KPC-3	core	AMR	AMR	BETA-LACTAM	CARBAPENEM	293	293	100.00	100.00	293	WP_004152396.1	carbapenem-hydrolyzing class A beta-lactamase KPC-3
CP128746.1	Klebsiella pneumoniae strain CRE-229 plasmid pCRE-229_3, complete sequence	40524	41402	+	blaKPC-3	carbapenem-hydrolyzing class A beta-lactamase KPC-3	core	AMR	AMR	BETA-LACTAM	CARBAPENEM	293	293	100.00	100.00	293	WP_004152396.1	carbapenem-hydrolyzing class A beta-lactamase KPC-3
CP128756.1	Klebsiella pneumoniae strain CRE-163 plasmid pCRE-163_1, complete sequence	40383	41261	+	blaKPC-3	carbapenem-hydrolyzing class A beta-lactamase KPC-3	core	AMR	AMR	BETA-LACTAM	CARBAPENEM	293	293	100.00	100.00	293	WP_004152396.1	carbapenem-hydrolyzing class A beta-lactamase KPC-3
CP128767.1	Klebsiella pneumoniae strain CRE-041 plasmid pCRE-041_2, complete sequence	27857	28735	-	blaKPC-3	carbapenem-hydrolyzing class A beta-lactamase KPC-3	core	AMR	AMR	BETA-LACTAM	CARBAPENEM	293	293	100.00	100.00	293	WP_004152396.1	carbapenem-hydrolyzing class A beta-lactamase KPC-3
CP128776.1	Klebsiella pneumoniae strain CRE-015 plasmid pCRE-015_3, complete sequence	33506	34384	-	blaKPC-3	carbapenem-hydrolyzing class A beta-lactamase KPC-3	core	AMR	AMR	BETA-LACTAM	CARBAPENEM	293	293	100.00	100.00	293	WP_004152396.1	carbapenem-hydrolyzing class A beta-lactamase KPC-3
CP128783.1	Klebsiella pneumoniae strain ARLG-4365 plasmid pARLG-4365_2, complete sequence	67024	67902	-	blaKPC-2	carbapenem-hydrolyzing class A beta-lactamase KPC-2	core	AMR	AMR	BETA-LACTAM	CARBAPENEM	293	293	100.00	100.00	293	WP_004199234.1	carbapenem-hydrolyzing class A beta-lactamase KPC-2
CP128787.1	Klebsiella pneumoniae strain ARLG-3346 plasmid pARLG-3346_2, complete sequence	36735	37613	+	blaKPC-3	carbapenem-hydrolyzing class A beta-lactamase KPC-3	core	AMR	AMR	BETA-LACTAM	CARBAPENEM	293	293	100.00	100.00	293	WP_004152396.1	carbapenem-hydrolyzing class A beta-lactamase KPC-3
CP132210.1	Enterobacter hormaechei strain 2022CK-00285 plasmid unnamed1, complete sequence	116565	117362	+	blaVIM-1	subclass B1 metallo-beta-lactamase VIM-1	core	AMR	AMR	BETA-LACTAM	CARBAPENEM	266	266	100.00	100.00	266	WP_013263789.1	subclass B1 metallo-beta-lactamase VIM-1
CP132325.1	Citrobacter freundii strain 2022CK-00286 plasmid unnamed1, complete sequence	116565	117362	+	blaVIM-1	subclass B1 metallo-beta-lactamase VIM-1	core	AMR	AMR	BETA-LACTAM	CARBAPENEM	266	266	100.00	100.00	266	WP_013263789.1	subclass B1 metallo-beta-lactamase VIM-1
CP132328.1	Proteus mirabilis strain 2022CK-00288 plasmid unnamed1, complete sequence	8546	9343	-	blaVIM-1	subclass B1 metallo-beta-lactamase VIM-1	core	AMR	AMR	BETA-LACTAM	CARBAPENEM	266	266	100.00	100.00	266	WP_013263789.1	subclass B1 metallo-beta-lactamase VIM-1
CP133144.1	Escherichia coli strain ECOL-18-VL-LA-PA-Ryan-0036 plasmid unnamed3, complete sequence	105036	105845	-	blaNDM-5	subclass B1 metallo-beta-lactamase NDM-5	core	AMR	AMR	BETA-LACTAM	CARBAPENEM	270	270	100.00	100.00	270	WP_023408309.1	subclass B1 metallo-beta-lactamase NDM-5
CP135470.1	Citrobacter freundii strain isolateG plasmid pIsolateG_A, complete sequence	46390	47199	-	blaNDM-1	subclass B1 metallo-beta-lactamase NDM-1	core	AMR	AMR	BETA-LACTAM	CARBAPENEM	270	270	100.00	100.00	270	WP_004201164.1	subclass B1 metallo-beta-lactamase NDM-1
CP136911.1	Hafnia alvei strain 2023JQ-00054 plasmid unnamed1, complete sequence	161644	162453	+	blaNDM-1	subclass B1 metallo-beta-lactamase NDM-1	core	AMR	AMR	BETA-LACTAM	CARBAPENEM	270	270	100.00	100.00	270	WP_004201164.1	subclass B1 metallo-beta-lactamase NDM-1
CP136914.1	Escherichia coli strain 2023JQ-00025 plasmid unnamed1, complete sequence	43074	43883	+	blaNDM-1	subclass B1 metallo-beta-lactamase NDM-1	core	AMR	AMR	BETA-LACTAM	CARBAPENEM	270	270	100.00	100.00	270	WP_004201164.1	subclass B1 metallo-beta-lactamase NDM-1
CP137011.1	Klebsiella pneumoniae strain 015710 plasmid pKPC2_015710, complete sequence	126432	127310	+	blaKPC-2	carbapenem-hydrolyzing class A beta-lactamase KPC-2	core	AMR	AMR	BETA-LACTAM	CARBAPENEM	293	293	100.00	100.00	293	WP_004199234.1	carbapenem-hydrolyzing class A beta-lactamase KPC-2
CP137447.1	Klebsiella pneumoniae strain 2022JQ-00762 plasmid unnamed2, complete sequence	43074	43883	+	blaNDM-1	subclass B1 metallo-beta-lactamase NDM-1	core	AMR	AMR	BETA-LACTAM	CARBAPENEM	270	270	100.00	100.00	270	WP_004201164.1	subclass B1 metallo-beta-lactamase NDM-1
CP137451.1	Klebsiella pneumoniae strain 2022JQ-00839 plasmid unnamed1, complete sequence	43074	43883	+	blaNDM-1	subclass B1 metallo-beta-lactamase NDM-1	core	AMR	AMR	BETA-LACTAM	CARBAPENEM	270	270	100.00	100.00	270	WP_004201164.1	subclass B1 metallo-beta-lactamase NDM-1
CP137457.1	Klebsiella pneumoniae strain 2023JQ-00099 plasmid unnamed2, complete sequence	122392	123201	+	blaNDM-1	subclass B1 metallo-beta-lactamase NDM-1	core	AMR	AMR	BETA-LACTAM	CARBAPENEM	270	270	100.00	100.00	270	WP_004201164.1	subclass B1 metallo-beta-lactamase NDM-1
CP137894.1	Pseudomonas aeruginosa strain R11-08 plasmid pR11-08, complete sequence	109488	110366	-	blaKPC-2	carbapenem-hydrolyzing class A beta-lactamase KPC-2	core	AMR	AMR	BETA-LACTAM	CARBAPENEM	293	293	100.00	100.00	293	WP_004199234.1	carbapenem-hydrolyzing class A beta-lactamase KPC-2
CP137918.1	Pseudomonas aeruginosa strain 2022CK-00103 plasmid unnamed1, complete sequence	15815	16675	+	blaGES-20	carbapenem-hydrolyzing class A beta-lactamase GES-20	core	AMR	AMR	BETA-LACTAM	CARBAPENEM	287	287	100.00	100.00	287	WP_015059046.1	carbapenem-hydrolyzing class A beta-lactamase GES-20
CP137926.1	Klebsiella pneumoniae strain 2023CK-00112 plasmid unnamed3, complete sequence	8580	9458	+	blaKPC-2	carbapenem-hydrolyzing class A beta-lactamase KPC-2	core	AMR	AMR	BETA-LACTAM	CARBAPENEM	293	293	100.00	100.00	293	WP_004199234.1	carbapenem-hydrolyzing class A beta-lactamase KPC-2
CP137937.1	Escherichia coli strain 2023CK-00004 plasmid unnamed2, complete sequence	16230	17039	-	blaNDM-5	subclass B1 metallo-beta-lactamase NDM-5	core	AMR	AMR	BETA-LACTAM	CARBAPENEM	270	270	100.00	100.00	270	WP_023408309.1	subclass B1 metallo-beta-lactamase NDM-5
CP138390.1	Pseudomonas aeruginosa strain R13-28 plasmid pR13-28, complete sequence	29464	30342	-	blaKPC-2	carbapenem-hydrolyzing class A beta-lactamase KPC-2	core	AMR	AMR	BETA-LACTAM	CARBAPENEM	293	293	100.00	100.00	293	WP_004199234.1	carbapenem-hydrolyzing class A beta-lactamase KPC-2
CP138392.1	Pseudomonas aeruginosa strain R20-48 plasmid pR20-48, complete sequence	6224	7102	-	blaKPC-2	carbapenem-hydrolyzing class A beta-lactamase KPC-2	core	AMR	AMR	BETA-LACTAM	CARBAPENEM	293	293	100.00	100.00	293	WP_004199234.1	carbapenem-hydrolyzing class A beta-lactamase KPC-2
CP139226.1	Klebsiella pneumoniae strain ARLG-4720 plasmid pARLG-4720-1, complete sequence	143263	144057	-	blaOXA-48	OXA-48 family carbapenem-hydrolyzing class D beta-lactamase OXA-48	core	AMR	AMR	BETA-LACTAM	CARBAPENEM	265	265	100.00	100.00	265	WP_015059991.1	OXA-48 family carbapenem-hydrolyzing class D beta-lactamase OXA-48
CP139232.1	Klebsiella pneumoniae strain ARLG-3484 plasmid pARLG-3484-1, complete sequence	143414	144208	-	blaOXA-48	OXA-48 family carbapenem-hydrolyzing class D beta-lactamase OXA-48	core	AMR	AMR	BETA-LACTAM	CARBAPENEM	265	265	100.00	100.00	265	WP_015059991.1	OXA-48 family carbapenem-hydrolyzing class D beta-lactamase OXA-48
CP139246.1	Klebsiella pneumoniae strain ARLG-4622 plasmid pARLG-4622-3, complete sequence	1167	2045	+	blaKPC-2	carbapenem-hydrolyzing class A beta-lactamase KPC-2	core	AMR	AMR	BETA-LACTAM	CARBAPENEM	293	293	100.00	100.00	293	WP_004199234.1	carbapenem-hydrolyzing class A beta-lactamase KPC-2
CP139951.1	Klebsiella pneumoniae subsp. pneumoniae strain RUM35 plasmid pRUM35_4, complete sequence	61862	62656	-	blaOXA-48	OXA-48 family carbapenem-hydrolyzing class D beta-lactamase OXA-48	core	AMR	AMR	BETA-LACTAM	CARBAPENEM	265	265	100.00	100.00	265	WP_015059991.1	OXA-48 family carbapenem-hydrolyzing class D beta-lactamase OXA-48
CP142550.1	Escherichia coli strain ExPEC_A382 plasmid pA382_p1, complete sequence	44085	44894	-	blaNDM-1	subclass B1 metallo-beta-lactamase NDM-1	core	AMR	AMR	BETA-LACTAM	CARBAPENEM	270	270	100.00	100.00	270	WP_004201164.1	subclass B1 metallo-beta-lactamase NDM-1
CP142555.1	Escherichia coli strain ExPEC_A376 plasmid pA376_p2, complete sequence	55263	56072	+	blaNDM-5	subclass B1 metallo-beta-lactamase NDM-5	core	AMR	AMR	BETA-LACTAM	CARBAPENEM	270	270	100.00	100.00	270	WP_023408309.1	subclass B1 metallo-beta-lactamase NDM-5
CP143331.1	Enterobacter hormaechei strain 2023CB-00605 plasmid unnamed1, complete sequence	17002	17811	+	blaNDM-4	subclass B1 metallo-beta-lactamase NDM-4	core	AMR	AMR	BETA-LACTAM	CARBAPENEM	270	270	100.00	100.00	270	WP_063860861.1	subclass B1 metallo-beta-lactamase NDM-4
CP143338.1	Enterobacter hormaechei strain 2023CB-00606 plasmid unnamed2, complete sequence	101024	101833	-	blaNDM-4	subclass B1 metallo-beta-lactamase NDM-4	core	AMR	AMR	BETA-LACTAM	CARBAPENEM	270	270	100.00	100.00	270	WP_063860861.1	subclass B1 metallo-beta-lactamase NDM-4
CP143973.1	Klebsiella pneumoniae strain 2023CB-00572 plasmid unnamed3, complete sequence	26437	27246	+	blaNDM-1	subclass B1 metallo-beta-lactamase NDM-1	core	AMR	AMR	BETA-LACTAM	CARBAPENEM	270	270	100.00	100.00	270	WP_004201164.1	subclass B1 metallo-beta-lactamase NDM-1
CP143977.1	Klebsiella pneumoniae strain 2023CB-00573 plasmid unnamed3, complete sequence	26437	27246	+	blaNDM-1	subclass B1 metallo-beta-lactamase NDM-1	core	AMR	AMR	BETA-LACTAM	CARBAPENEM	270	270	100.00	100.00	270	WP_004201164.1	subclass B1 metallo-beta-lactamase NDM-1
CP144325.1	Klebsiella pneumoniae strain CRE-137 plasmid pKP137-2, complete sequence	62067	62945	+	blaKPC-2	carbapenem-hydrolyzing class A beta-lactamase KPC-2	core	AMR	AMR	BETA-LACTAM	CARBAPENEM	293	293	100.00	100.00	293	WP_004199234.1	carbapenem-hydrolyzing class A beta-lactamase KPC-2
CP145937.1	Providencia rettgeri strain Z32CR2270 plasmid pZ32CR2270_NDM, complete sequence	139300	140109	-	blaNDM-1	subclass B1 metallo-beta-lactamase NDM-1	core	AMR	AMR	BETA-LACTAM	CARBAPENEM	270	270	100.00	100.00	270	WP_004201164.1	subclass B1 metallo-beta-lactamase NDM-1
CP146230.1	Acinetobacter baumannii strain F20AB03 plasmid pF20AB03, complete sequence	92208	93026	+	blaOXA-23	OXA-23 family carbapenem-hydrolyzing class D beta-lactamase OXA-23	core	AMR	AMR	BETA-LACTAM	CARBAPENEM	273	273	100.00	100.00	273	WP_001046004.1	OXA-23 family carbapenem-hydrolyzing class D beta-lactamase OXA-23
CP148997.1	Klebsiella pneumoniae strain 130125 plasmid pKPC204_130125, complete sequence	126427	127314	+	blaKPC-204	inhibitor-resistant carbapenem-hydrolyzing class A beta-lactamase KPC-204	core	AMR	AMR	BETA-LACTAM	CARBAPENEM	296	296	100.00	100.00	296	WP_265432541.1	inhibitor-resistant carbapenem-hydrolyzing class A beta-lactamase KPC-204
CP151659.1	Klebsiella aerogenes strain 2023EP-00286 plasmid unnamed, complete sequence	57681	58559	-	blaKPC-3	carbapenem-hydrolyzing class A beta-lactamase KPC-3	core	AMR	AMR	BETA-LACTAM	CARBAPENEM	293	293	100.00	100.00	293	WP_004152396.1	carbapenem-hydrolyzing class A beta-lactamase KPC-3
CP151662.1	Klebsiella pneumoniae strain 2023EP-00287 plasmid unnamed2, complete sequence	1167	2045	+	blaKPC-3	carbapenem-hydrolyzing class A beta-lactamase KPC-3	core	AMR	AMR	BETA-LACTAM	CARBAPENEM	293	293	100.00	100.00	293	WP_004152396.1	carbapenem-hydrolyzing class A beta-lactamase KPC-3
CP151894.1	Pseudomonas aeruginosa strain 1051 plasmid pFYJ1051, complete sequence	3844	4722	-	blaKPC-2	carbapenem-hydrolyzing class A beta-lactamase KPC-2	core	AMR	AMR	BETA-LACTAM	CARBAPENEM	293	293	100.00	100.00	293	WP_004199234.1	carbapenem-hydrolyzing class A beta-lactamase KPC-2
CP151895.1	Pseudomonas aeruginosa strain 1052 plasmid pFYJ1052, complete sequence	12256	13134	+	blaKPC-2	carbapenem-hydrolyzing class A beta-lactamase KPC-2	core	AMR	AMR	BETA-LACTAM	CARBAPENEM	293	293	100.00	100.00	293	WP_004199234.1	carbapenem-hydrolyzing class A beta-lactamase KPC-2
CP154635.1	Klebsiella pneumoniae strain 3 plasmid pEGY_KP3, complete sequence	225354	226163	-	blaNDM-5	subclass B1 metallo-beta-lactamase NDM-5	core	AMR	AMR	BETA-LACTAM	CARBAPENEM	270	270	100.00	100.00	270	WP_023408309.1	subclass B1 metallo-beta-lactamase NDM-5
CP154636.1	Klebsiella pneumoniae strain 8 plasmid pEGY_KP8, complete sequence	234133	234942	-	blaNDM-5	subclass B1 metallo-beta-lactamase NDM-5	core	AMR	AMR	BETA-LACTAM	CARBAPENEM	270	270	100.00	100.00	270	WP_023408309.1	subclass B1 metallo-beta-lactamase NDM-5
CP154637.1	Klebsiella pneumoniae strain 11 plasmid pEGY_KP11, complete sequence	233474	234283	-	blaNDM-5	subclass B1 metallo-beta-lactamase NDM-5	core	AMR	AMR	BETA-LACTAM	CARBAPENEM	270	270	100.00	100.00	270	WP_023408309.1	subclass B1 metallo-beta-lactamase NDM-5
CP154638.1	Klebsiella pneumoniae strain 20 plasmid pEGY_KP20, complete sequence	80984	81793	-	blaNDM-5	subclass B1 metallo-beta-lactamase NDM-5	core	AMR	AMR	BETA-LACTAM	CARBAPENEM	270	270	100.00	100.00	270	WP_023408309.1	subclass B1 metallo-beta-lactamase NDM-5
CP154639.1	Klebsiella pneumoniae strain 22 plasmid pEGY_KP22, complete sequence	201383	202192	+	blaNDM-5	subclass B1 metallo-beta-lactamase NDM-5	core	AMR	AMR	BETA-LACTAM	CARBAPENEM	270	270	100.00	100.00	270	WP_023408309.1	subclass B1 metallo-beta-lactamase NDM-5
CP154639.1	Klebsiella pneumoniae strain 22 plasmid pEGY_KP22, complete sequence	220102	220911	-	blaNDM-5	subclass B1 metallo-beta-lactamase NDM-5	core	AMR	AMR	BETA-LACTAM	CARBAPENEM	270	270	100.00	100.00	270	WP_023408309.1	subclass B1 metallo-beta-lactamase NDM-5
CP156948.1	Klebsiella pneumoniae strain 2024CK-00456 plasmid unnamed1, complete sequence	47838	48647	-	blaNDM-5	subclass B1 metallo-beta-lactamase NDM-5	core	AMR	AMR	BETA-LACTAM	CARBAPENEM	270	270	100.00	100.00	270	WP_023408309.1	subclass B1 metallo-beta-lactamase NDM-5
JNBM01000005.1	Klebsiella pneumoniae UHKPC05 plasmid pUHKPC05-113, complete sequence, whole genome shotgun sequence	12173	13051	+	blaKPC-2	carbapenem-hydrolyzing class A beta-lactamase KPC-2	core	AMR	AMR	BETA-LACTAM	CARBAPENEM	293	293	100.00	100.00	293	WP_004199234.1	carbapenem-hydrolyzing class A beta-lactamase KPC-2
JQ432564.1	Uncultured bacterium plasmid pKS208, complete sequence	20988	21722	-	blaIMP-31	subclass B1 metallo-beta-lactamase IMP-31	core	AMR	AMR	BETA-LACTAM	CARBAPENEM	245	245	100.00	100.00	245	WP_031943232.1	subclass B1 metallo-beta-lactamase IMP-31
KT780723.1	Uncultured bacterium plasmid pGA45, complete sequence	137544	138419	-	blaIMI-6	carbapenem-hydrolyzing class A beta-lactamase IMI-6	core	AMR	AMR	BETA-LACTAM	CARBAPENEM	292	292	100.00	100.00	292	WP_063860570.1	carbapenem-hydrolyzing class A beta-lactamase IMI-6
KY984047.1	Acinetobacter baumannii strain Ab242 plasmid pAb242_25, complete sequence	7489	8328	-	blaOXA-58	carbapenem-hydrolyzing class D beta-lactamase OXA-58	core	AMR	AMR	BETA-LACTAM	CARBAPENEM	280	280	100.00	100.00	280	WP_002002480.1	carbapenem-hydrolyzing class D beta-lactamase OXA-58
LC483178.2	Escherichia coli NIPH17_0020 plasmid pNIPH17_0020_1 DNA, complete sequence	15665	16474	+	blaNDM-5	subclass B1 metallo-beta-lactamase NDM-5	core	AMR	AMR	BETA-LACTAM	CARBAPENEM	270	270	100.00	100.00	270	WP_023408309.1	subclass B1 metallo-beta-lactamase NDM-5
LC483179.2	Escherichia coli NIPH17_0036 plasmid pNIPH17_0036_1 DNA, complete sequence	13179	13973	+	blaOXA-181	OXA-48 family carbapenem-hydrolyzing class D beta-lactamase OXA-181	core	AMR	AMR	BETA-LACTAM	CARBAPENEM	265	265	100.00	100.00	265	WP_015060052.1	OXA-48 family carbapenem-hydrolyzing class D beta-lactamase OXA-181
LC521833.1	Klebsiella pneumoniae C005 plasmid pC005_OXA181 DNA, complete sequence	40687	41481	-	blaOXA-181	OXA-48 family carbapenem-hydrolyzing class D beta-lactamase OXA-181	core	AMR	AMR	BETA-LACTAM	CARBAPENEM	265	265	100.00	100.00	265	WP_015060052.1	OXA-48 family carbapenem-hydrolyzing class D beta-lactamase OXA-181
LC521834.1	Klebsiella pneumoniae C045 plasmid pC045_NDM1 DNA, complete sequence	117809	118618	-	blaNDM-1	subclass B1 metallo-beta-lactamase NDM-1	core	AMR	AMR	BETA-LACTAM	CARBAPENEM	270	270	100.00	100.00	270	WP_004201164.1	subclass B1 metallo-beta-lactamase NDM-1
LC521835.1	Klebsiella pneumoniae C048 plasmid pC048_NDM1 DNA, complete sequence	9029	9838	+	blaNDM-1	subclass B1 metallo-beta-lactamase NDM-1	core	AMR	AMR	BETA-LACTAM	CARBAPENEM	270	270	100.00	100.00	270	WP_004201164.1	subclass B1 metallo-beta-lactamase NDM-1
LC521836.1	Escherichia coli C053 plasmid pC053_NDM5 DNA, complete sequence	49417	50226	-	blaNDM-5	subclass B1 metallo-beta-lactamase NDM-5	core	AMR	AMR	BETA-LACTAM	CARBAPENEM	270	270	100.00	100.00	270	WP_023408309.1	subclass B1 metallo-beta-lactamase NDM-5
LC521837.1	Klebsiella pneumoniae C057 plasmid pC057_NDM1 DNA, complete sequence	23125	23934	-	blaNDM-1	subclass B1 metallo-beta-lactamase NDM-1	core	AMR	AMR	BETA-LACTAM	CARBAPENEM	270	270	100.00	100.00	270	WP_004201164.1	subclass B1 metallo-beta-lactamase NDM-1
LC521838.1	Klebsiella pneumoniae C063 plasmid pC063_NDM5 DNA, complete sequence	38890	39699	-	blaNDM-5	subclass B1 metallo-beta-lactamase NDM-5	core	AMR	AMR	BETA-LACTAM	CARBAPENEM	270	270	100.00	100.00	270	WP_023408309.1	subclass B1 metallo-beta-lactamase NDM-5
LC521839.1	Klebsiella pneumoniae C070 plasmid pC070_NDM1 DNA, complete sequence	79258	80067	+	blaNDM-1	subclass B1 metallo-beta-lactamase NDM-1	core	AMR	AMR	BETA-LACTAM	CARBAPENEM	270	270	100.00	100.00	270	WP_004201164.1	subclass B1 metallo-beta-lactamase NDM-1
LC521840.1	Klebsiella pneumoniae C127 plasmid pC127_NDM1 DNA, complete sequence	88126	88935	+	blaNDM-1	subclass B1 metallo-beta-lactamase NDM-1	core	AMR	AMR	BETA-LACTAM	CARBAPENEM	270	270	100.00	100.00	270	WP_004201164.1	subclass B1 metallo-beta-lactamase NDM-1
LC521841.1	Escherichia coli C278 plasmid pC278_NDM5 DNA, complete sequence	45212	46021	-	blaNDM-5	subclass B1 metallo-beta-lactamase NDM-5	core	AMR	AMR	BETA-LACTAM	CARBAPENEM	270	270	100.00	100.00	270	WP_023408309.1	subclass B1 metallo-beta-lactamase NDM-5
LC521842.1	Escherichia coli C281 plasmid pC281_NDM5 DNA, complete sequence	63058	63867	-	blaNDM-5	subclass B1 metallo-beta-lactamase NDM-5	core	AMR	AMR	BETA-LACTAM	CARBAPENEM	270	270	100.00	100.00	270	WP_023408309.1	subclass B1 metallo-beta-lactamase NDM-5
LC521843.1	Escherichia coli C290 plasmid pC290_NDM5 DNA, complete sequence	58515	59324	-	blaNDM-5	subclass B1 metallo-beta-lactamase NDM-5	core	AMR	AMR	BETA-LACTAM	CARBAPENEM	270	270	100.00	100.00	270	WP_023408309.1	subclass B1 metallo-beta-lactamase NDM-5
LC521844.1	Escherichia coli C405 plasmid pC405_NDM5 DNA, complete sequence	55455	56264	+	blaNDM-5	subclass B1 metallo-beta-lactamase NDM-5	core	AMR	AMR	BETA-LACTAM	CARBAPENEM	270	270	100.00	100.00	270	WP_023408309.1	subclass B1 metallo-beta-lactamase NDM-5
LC521845.1	Klebsiella pneumoniae C435 plasmid pC435_NDM1 DNA, complete sequence	26031	26840	-	blaNDM-1	subclass B1 metallo-beta-lactamase NDM-1	core	AMR	AMR	BETA-LACTAM	CARBAPENEM	270	270	100.00	100.00	270	WP_004201164.1	subclass B1 metallo-beta-lactamase NDM-1
LC521846.1	Escherichia coli C470 plasmid pC470_NDM5 DNA, complete sequence	49814	50623	+	blaNDM-5	subclass B1 metallo-beta-lactamase NDM-5	core	AMR	AMR	BETA-LACTAM	CARBAPENEM	270	270	100.00	100.00	270	WP_023408309.1	subclass B1 metallo-beta-lactamase NDM-5
LC521847.1	Klebsiella pneumoniae C723R plasmid pC723R_NDM1 DNA, complete sequence	57948	58757	+	blaNDM-1	subclass B1 metallo-beta-lactamase NDM-1	core	AMR	AMR	BETA-LACTAM	CARBAPENEM	270	270	100.00	100.00	270	WP_004201164.1	subclass B1 metallo-beta-lactamase NDM-1
LC521848.1	Escherichia coli EC08 plasmid pEC08_NDM5 DNA, complete sequence	36531	37340	+	blaNDM-5	subclass B1 metallo-beta-lactamase NDM-5	core	AMR	AMR	BETA-LACTAM	CARBAPENEM	270	270	100.00	100.00	270	WP_023408309.1	subclass B1 metallo-beta-lactamase NDM-5
LC521849.1	Klebsiella pneumoniae KP100 plasmid pKP100_NDM1 DNA, complete sequence	10124	10933	-	blaNDM-1	subclass B1 metallo-beta-lactamase NDM-1	core	AMR	AMR	BETA-LACTAM	CARBAPENEM	270	270	100.00	100.00	270	WP_004201164.1	subclass B1 metallo-beta-lactamase NDM-1
LC521850.1	Klebsiella pneumoniae KP161 plasmid pKP161_OXA232 DNA, complete sequence	4410	5204	+	blaOXA-232	OXA-48 family carbapenem-hydrolyzing class D beta-lactamase OXA-232	core	AMR	AMR	BETA-LACTAM	CARBAPENEM	265	265	100.00	100.00	265	WP_043907054.1	OXA-48 family carbapenem-hydrolyzing class D beta-lactamase OXA-232
LC521851.1	Klebsiella pneumoniae KP164 plasmid pKP164_NDM1 DNA, complete sequence	27031	27840	-	blaNDM-1	subclass B1 metallo-beta-lactamase NDM-1	core	AMR	AMR	BETA-LACTAM	CARBAPENEM	270	270	100.00	100.00	270	WP_004201164.1	subclass B1 metallo-beta-lactamase NDM-1
LC521852.1	Klebsiella pneumoniae KP17 plasmid pKP17_NDM1 DNA, complete sequence	108620	109429	+	blaNDM-1	subclass B1 metallo-beta-lactamase NDM-1	core	AMR	AMR	BETA-LACTAM	CARBAPENEM	270	270	100.00	100.00	270	WP_004201164.1	subclass B1 metallo-beta-lactamase NDM-1
LC521853.1	Klebsiella pneumoniae KP27 plasmid pKP27_NDM1 DNA, complete sequence	123977	124786	+	blaNDM-1	subclass B1 metallo-beta-lactamase NDM-1	core	AMR	AMR	BETA-LACTAM	CARBAPENEM	270	270	100.00	100.00	270	WP_004201164.1	subclass B1 metallo-beta-lactamase NDM-1
LC521854.1	Klebsiella pneumoniae KP45 plasmid pKP45_NDM1 DNA, complete sequence	9498	10307	+	blaNDM-1	subclass B1 metallo-beta-lactamase NDM-1	core	AMR	AMR	BETA-LACTAM	CARBAPENEM	270	270	100.00	100.00	270	WP_004201164.1	subclass B1 metallo-beta-lactamase NDM-1
LC602695.1	Klebsiella pneumoniae B6 plasmid pB6_IMP1 DNA, complete sequence	13109	13846	+	blaIMP-1	subclass B1 metallo-beta-lactamase IMP-1	core	AMR	AMR	BETA-LACTAM	CARBAPENEM	246	246	100.00	100.00	246	WP_003159548.1	subclass B1 metallo-beta-lactamase IMP-1
LC602696.1	Klebsiella pneumoniae B7 plasmid pB7_IMP1 DNA, complete sequence	13109	13846	+	blaIMP-1	subclass B1 metallo-beta-lactamase IMP-1	core	AMR	AMR	BETA-LACTAM	CARBAPENEM	246	246	100.00	100.00	246	WP_003159548.1	subclass B1 metallo-beta-lactamase IMP-1
LC602697.1	Escherichia coli B8 plasmid pB8_IMP1 DNA, complete sequence	13109	13846	+	blaIMP-1	subclass B1 metallo-beta-lactamase IMP-1	core	AMR	AMR	BETA-LACTAM	CARBAPENEM	246	246	100.00	100.00	246	WP_003159548.1	subclass B1 metallo-beta-lactamase IMP-1
LC602698.1	Enterobacter cloacae B9 plasmid pB9_IMP1 DNA, complete sequence	13109	13846	+	blaIMP-1	subclass B1 metallo-beta-lactamase IMP-1	core	AMR	AMR	BETA-LACTAM	CARBAPENEM	246	246	100.00	100.00	246	WP_003159548.1	subclass B1 metallo-beta-lactamase IMP-1
LC602699.1	Klebsiella pneumoniae B10 plasmid pB10_IMP1 DNA, complete sequence	13109	13846	+	blaIMP-1	subclass B1 metallo-beta-lactamase IMP-1	core	AMR	AMR	BETA-LACTAM	CARBAPENEM	246	246	100.00	100.00	246	WP_003159548.1	subclass B1 metallo-beta-lactamase IMP-1
LC602700.1	Enterobacter cloacae B11 plasmid pB11_IMP1 DNA, complete sequence	13109	13846	+	blaIMP-1	subclass B1 metallo-beta-lactamase IMP-1	core	AMR	AMR	BETA-LACTAM	CARBAPENEM	246	246	100.00	100.00	246	WP_003159548.1	subclass B1 metallo-beta-lactamase IMP-1
LC613142.1	Escherichia coli C016 plasmid pC016_NDM5 DNA, complete sequence	1090	1899	+	blaNDM-5	subclass B1 metallo-beta-lactamase NDM-5	core	AMR	AMR	BETA-LACTAM	CARBAPENEM	270	270	100.00	100.00	270	WP_023408309.1	subclass B1 metallo-beta-lactamase NDM-5
LC613142.1	Escherichia coli C016 plasmid pC016_NDM5 DNA, complete sequence	11574	12383	+	blaNDM-5	subclass B1 metallo-beta-lactamase NDM-5	core	AMR	AMR	BETA-LACTAM	CARBAPENEM	270	270	100.00	100.00	270	WP_023408309.1	subclass B1 metallo-beta-lactamase NDM-5
LC613143.1	Klebsiella pneumoniae C055 plasmid pC055_NDM1 DNA, complete sequence	50293	51102	+	blaNDM-1	subclass B1 metallo-beta-lactamase NDM-1	core	AMR	AMR	BETA-LACTAM	CARBAPENEM	270	270	100.00	100.00	270	WP_004201164.1	subclass B1 metallo-beta-lactamase NDM-1
LC613144.1	Klebsiella pneumoniae C069 plasmid pC069_NDM1 DNA, complete sequence	65804	66613	+	blaNDM-1	subclass B1 metallo-beta-lactamase NDM-1	core	AMR	AMR	BETA-LACTAM	CARBAPENEM	270	270	100.00	100.00	270	WP_004201164.1	subclass B1 metallo-beta-lactamase NDM-1
LC613145.1	Klebsiella pneumoniae C099 plasmid pC099_NDM1 DNA, complete sequence	26803	27612	-	blaNDM-1	subclass B1 metallo-beta-lactamase NDM-1	core	AMR	AMR	BETA-LACTAM	CARBAPENEM	270	270	100.00	100.00	270	WP_004201164.1	subclass B1 metallo-beta-lactamase NDM-1
LC613146.1	Klebsiella pneumoniae KP46 plasmid pKP46_NDM1 DNA, complete sequence	49430	50239	-	blaNDM-1	subclass B1 metallo-beta-lactamase NDM-1	core	AMR	AMR	BETA-LACTAM	CARBAPENEM	270	270	100.00	100.00	270	WP_004201164.1	subclass B1 metallo-beta-lactamase NDM-1
LC613147.1	Klebsiella pneumoniae KP151 plasmid pKP151_NDM1 DNA, complete sequence	27136	27945	-	blaNDM-1	subclass B1 metallo-beta-lactamase NDM-1	core	AMR	AMR	BETA-LACTAM	CARBAPENEM	270	270	100.00	100.00	270	WP_004201164.1	subclass B1 metallo-beta-lactamase NDM-1
LC613148.1	Klebsiella pneumoniae KP151 plasmid pKP151_OXA232 DNA, complete sequence	4410	5204	+	blaOXA-232	OXA-48 family carbapenem-hydrolyzing class D beta-lactamase OXA-232	core	AMR	AMR	BETA-LACTAM	CARBAPENEM	265	265	100.00	100.00	265	WP_043907054.1	OXA-48 family carbapenem-hydrolyzing class D beta-lactamase OXA-232
LC620536.1	Klebsiella pneumoniae mS2H5 plasmid pmS2H5-GES24_2 DNA, complete sequence	7600	8460	+	blaGES-24	carbapenem-hydrolyzing class A beta-lactamase GES-24	core	AMR	AMR	BETA-LACTAM	CARBAPENEM	287	287	100.00	100.00	287	WP_059385191.1	carbapenem-hydrolyzing class A beta-lactamase GES-24
LC620536.1	Klebsiella pneumoniae mS2H5 plasmid pmS2H5-GES24_2 DNA, complete sequence	8620	9480	+	blaGES-24	carbapenem-hydrolyzing class A beta-lactamase GES-24	core	AMR	AMR	BETA-LACTAM	CARBAPENEM	287	287	100.00	100.00	287	WP_059385191.1	carbapenem-hydrolyzing class A beta-lactamase GES-24
LC621169.1	Klebsiella quasipneumoniae subsp. similipneumoniae mS2H7 plasmid pmS2H7-GES24 DNA, complete sequence	47949	48809	+	blaGES-24	carbapenem-hydrolyzing class A beta-lactamase GES-24	core	AMR	AMR	BETA-LACTAM	CARBAPENEM	287	287	100.00	100.00	287	WP_059385191.1	carbapenem-hydrolyzing class A beta-lactamase GES-24
LC621169.1	Klebsiella quasipneumoniae subsp. similipneumoniae mS2H7 plasmid pmS2H7-GES24 DNA, complete sequence	48969	49829	+	blaGES-24	carbapenem-hydrolyzing class A beta-lactamase GES-24	core	AMR	AMR	BETA-LACTAM	CARBAPENEM	287	287	100.00	100.00	287	WP_059385191.1	carbapenem-hydrolyzing class A beta-lactamase GES-24
LC621169.1	Klebsiella quasipneumoniae subsp. similipneumoniae mS2H7 plasmid pmS2H7-GES24 DNA, complete sequence	51755	52615	+	blaGES-24	carbapenem-hydrolyzing class A beta-lactamase GES-24	core	AMR	AMR	BETA-LACTAM	CARBAPENEM	287	287	100.00	100.00	287	WP_059385191.1	carbapenem-hydrolyzing class A beta-lactamase GES-24
LC622104.1	Klebsiella quasipneumoniae subsp. quasipneumoniae IPM1H5 plasmid pIPM1H5-GES24 DNA, complete sequence	41661	42521	+	blaGES-24	carbapenem-hydrolyzing class A beta-lactamase GES-24	core	AMR	AMR	BETA-LACTAM	CARBAPENEM	287	287	100.00	100.00	287	WP_059385191.1	carbapenem-hydrolyzing class A beta-lactamase GES-24
LC622104.1	Klebsiella quasipneumoniae subsp. quasipneumoniae IPM1H5 plasmid pIPM1H5-GES24 DNA, complete sequence	42681	43541	+	blaGES-24	carbapenem-hydrolyzing class A beta-lactamase GES-24	core	AMR	AMR	BETA-LACTAM	CARBAPENEM	287	287	100.00	100.00	287	WP_059385191.1	carbapenem-hydrolyzing class A beta-lactamase GES-24
LC623924.1	Uncultured bacterium plasmid pYKBP039 DNA, complete sequence	31222	32082	-	blaGES-6	inhibitor-resistant carbapenem-hydrolyzing class A beta-lactamase GES-6	core	AMR	AMR	BETA-LACTAM	CARBAPENEM	287	287	100.00	100.00	287	WP_032490973.1	inhibitor-resistant carbapenem-hydrolyzing class A beta-lactamase GES-6
LC623924.1	Uncultured bacterium plasmid pYKBP039 DNA, complete sequence	37455	38192	-	blaIMP-1	subclass B1 metallo-beta-lactamase IMP-1	core	AMR	AMR	BETA-LACTAM	CARBAPENEM	246	246	100.00	100.00	246	WP_003159548.1	subclass B1 metallo-beta-lactamase IMP-1
LC623929.1	Uncultured bacterium plasmid pYKCS045 DNA, complete sequence	29677	30537	+	blaGES-24	carbapenem-hydrolyzing class A beta-lactamase GES-24	core	AMR	AMR	BETA-LACTAM	CARBAPENEM	287	287	100.00	100.00	287	WP_059385191.1	carbapenem-hydrolyzing class A beta-lactamase GES-24
LC623933.1	Klebsiella pneumoniae mS2H5 plasmid pmS2H5-GES24_1 DNA, complete sequence	118458	119318	+	blaGES-24	carbapenem-hydrolyzing class A beta-lactamase GES-24	core	AMR	AMR	BETA-LACTAM	CARBAPENEM	287	287	100.00	100.00	287	WP_059385191.1	carbapenem-hydrolyzing class A beta-lactamase GES-24
LC623933.1	Klebsiella pneumoniae mS2H5 plasmid pmS2H5-GES24_1 DNA, complete sequence	119478	120338	+	blaGES-24	carbapenem-hydrolyzing class A beta-lactamase GES-24	core	AMR	AMR	BETA-LACTAM	CARBAPENEM	287	287	100.00	100.00	287	WP_059385191.1	carbapenem-hydrolyzing class A beta-lactamase GES-24
LC635857.1	Enterobacter cloacae B12 plasmid pB12IMP1 DNA, complete sequence	16777	17514	+	blaIMP-1	subclass B1 metallo-beta-lactamase IMP-1	core	AMR	AMR	BETA-LACTAM	CARBAPENEM	246	246	100.00	100.00	246	WP_003159548.1	subclass B1 metallo-beta-lactamase IMP-1
LC716358.1	Klebsiella quasipneumoniae subsp. quasipneumoniae SHB035 plasmid pYUSBH035 DNA, complete sequence	10722	11531	-	blaNDM-7	subclass B1 metallo-beta-lactamase NDM-7	core	AMR	AMR	BETA-LACTAM	CARBAPENEM	270	270	100.00	100.00	270	WP_032495622.1	subclass B1 metallo-beta-lactamase NDM-7
LC720959.1	Escherichia coli TUM13770 plasmid pMTY13770_IncN DNA, complete sequence	4344	5081	+	blaIMP-1	subclass B1 metallo-beta-lactamase IMP-1	core	AMR	AMR	BETA-LACTAM	CARBAPENEM	246	246	100.00	100.00	246	WP_003159548.1	subclass B1 metallo-beta-lactamase IMP-1
LC720960.1	Escherichia coli TUM13881 plasmid pMTY13881_IncN DNA, complete sequence	4374	5111	+	blaIMP-6	subclass B1 metallo-beta-lactamase IMP-6	core	AMR	AMR	BETA-LACTAM	CARBAPENEM	246	246	100.00	100.00	246	WP_032492096.1	subclass B1 metallo-beta-lactamase IMP-6
LC732581.1	Acinetobacter soli KUH106 plasmid pKUH106_NDM1 DNA, complete sequence	17685	18494	+	blaNDM-1	subclass B1 metallo-beta-lactamase NDM-1	core	AMR	AMR	BETA-LACTAM	CARBAPENEM	270	270	100.00	100.00	270	WP_004201164.1	subclass B1 metallo-beta-lactamase NDM-1
LC735978.1	Aeromonas caviae 12BC1 plasmid p12BC1_GES-5 DNA, complete sequence	41473	42333	+	blaGES-5	carbapenem-hydrolyzing class A beta-lactamase GES-5	core	AMR	AMR	BETA-LACTAM	CARBAPENEM	287	287	100.00	100.00	287	WP_012658785.1	carbapenem-hydrolyzing class A beta-lactamase GES-5
LC735979.1	Aeromonas veronii bv. veronii 12BC2 plasmid p12BC2_GES-5 DNA, complete sequence	14498	15358	+	blaGES-5	carbapenem-hydrolyzing class A beta-lactamase GES-5	core	AMR	AMR	BETA-LACTAM	CARBAPENEM	287	287	100.00	100.00	287	WP_012658785.1	carbapenem-hydrolyzing class A beta-lactamase GES-5
LC735980.1	Enterobacter roggenkampii 6BC1 plasmid p6BC1_GES-24 DNA, complete sequence	15604	16464	+	blaGES-24	carbapenem-hydrolyzing class A beta-lactamase GES-24	core	AMR	AMR	BETA-LACTAM	CARBAPENEM	287	287	100.00	100.00	287	WP_059385191.1	carbapenem-hydrolyzing class A beta-lactamase GES-24
LC735982.1	Klebsiella michiganensis 12CC2 plasmid p12CC2_GES-4 DNA, complete sequence	17742	18602	-	blaGES-4	inhibitor-resistant carbapenem-hydrolyzing class A beta-lactamase GES-4	core	AMR	AMR	BETA-LACTAM	CARBAPENEM	287	287	100.00	100.00	287	WP_063860518.1	inhibitor-resistant carbapenem-hydrolyzing class A beta-lactamase GES-4
LC735983.1	Raoultella planticola 12CC3 plasmid p12CC3_GES-5 DNA, complete sequence	103256	104116	+	blaGES-5	carbapenem-hydrolyzing class A beta-lactamase GES-5	core	AMR	AMR	BETA-LACTAM	CARBAPENEM	287	287	100.00	100.00	287	WP_012658785.1	carbapenem-hydrolyzing class A beta-lactamase GES-5
LC735984.1	Citrobacter freundii 12CC1 plasmid p12CC1_IMP-1 DNA, complete sequence	74964	75701	+	blaIMP-1	subclass B1 metallo-beta-lactamase IMP-1	core	AMR	AMR	BETA-LACTAM	CARBAPENEM	246	246	100.00	100.00	246	WP_003159548.1	subclass B1 metallo-beta-lactamase IMP-1
LC744433.1	Escherichia coli MyJU732_1 plasmid pMyJU732_1 DNA, complete sequence	19453	20262	+	blaNDM-5	subclass B1 metallo-beta-lactamase NDM-5	core	AMR	AMR	BETA-LACTAM	CARBAPENEM	270	270	100.00	100.00	270	WP_023408309.1	subclass B1 metallo-beta-lactamase NDM-5
LC744434.1	Escherichia coli MyJU734 plasmid pMyJU734 DNA, complete sequence	10102	10911	+	blaNDM-5	subclass B1 metallo-beta-lactamase NDM-5	core	AMR	AMR	BETA-LACTAM	CARBAPENEM	270	270	100.00	100.00	270	WP_023408309.1	subclass B1 metallo-beta-lactamase NDM-5
LC744435.1	Escherichia coli MyJU746 plasmid pMyJU746 DNA, complete sequence	22068	22877	-	blaNDM-5	subclass B1 metallo-beta-lactamase NDM-5	core	AMR	AMR	BETA-LACTAM	CARBAPENEM	270	270	100.00	100.00	270	WP_023408309.1	subclass B1 metallo-beta-lactamase NDM-5
LC744436.1	Escherichia coli MyJU755_1 plasmid pMyJU755_1 DNA, complete sequence	12479	13288	+	blaNDM-5	subclass B1 metallo-beta-lactamase NDM-5	core	AMR	AMR	BETA-LACTAM	CARBAPENEM	270	270	100.00	100.00	270	WP_023408309.1	subclass B1 metallo-beta-lactamase NDM-5
LC744437.1	Escherichia coli MyJU763 plasmid pMyJU763 DNA, complete sequence	9815	10624	-	blaNDM-4	subclass B1 metallo-beta-lactamase NDM-4	core	AMR	AMR	BETA-LACTAM	CARBAPENEM	270	270	100.00	100.00	270	WP_063860861.1	subclass B1 metallo-beta-lactamase NDM-4
LC744438.1	Escherichia coli MyJU780 plasmid pMyJU780 DNA, complete sequence	109083	109892	+	blaNDM-1	subclass B1 metallo-beta-lactamase NDM-1	core	AMR	AMR	BETA-LACTAM	CARBAPENEM	270	270	100.00	100.00	270	WP_004201164.1	subclass B1 metallo-beta-lactamase NDM-1
LC744439.1	Escherichia coli MyJU781 plasmid pMyJU781 DNA, complete sequence	15236	16045	+	blaNDM-5	subclass B1 metallo-beta-lactamase NDM-5	core	AMR	AMR	BETA-LACTAM	CARBAPENEM	270	270	100.00	100.00	270	WP_023408309.1	subclass B1 metallo-beta-lactamase NDM-5
LC744440.1	Escherichia coli MyJU792 plasmid pMyJU792 DNA, complete sequence	19159	19968	+	blaNDM-5	subclass B1 metallo-beta-lactamase NDM-5	core	AMR	AMR	BETA-LACTAM	CARBAPENEM	270	270	100.00	100.00	270	WP_023408309.1	subclass B1 metallo-beta-lactamase NDM-5
LC744441.1	Escherichia coli MyJU795 plasmid pMyJU795 DNA, complete sequence	148663	149472	-	blaNDM-5	subclass B1 metallo-beta-lactamase NDM-5	core	AMR	AMR	BETA-LACTAM	CARBAPENEM	270	270	100.00	100.00	270	WP_023408309.1	subclass B1 metallo-beta-lactamase NDM-5
LC744442.1	Escherichia coli MyJU800 plasmid pMyJU800 DNA, complete sequence	5826	6635	-	blaNDM-5	subclass B1 metallo-beta-lactamase NDM-5	core	AMR	AMR	BETA-LACTAM	CARBAPENEM	270	270	100.00	100.00	270	WP_023408309.1	subclass B1 metallo-beta-lactamase NDM-5
LC744443.1	Escherichia coli MyJU809_1 plasmid pMyJU809_1 DNA, complete sequence	19476	20285	+	blaNDM-5	subclass B1 metallo-beta-lactamase NDM-5	core	AMR	AMR	BETA-LACTAM	CARBAPENEM	270	270	100.00	100.00	270	WP_023408309.1	subclass B1 metallo-beta-lactamase NDM-5
LC744444.1	Escherichia coli MyNCGM103 plasmid pMyNCGM103 DNA, complete sequence	29950	30759	-	blaNDM-5	subclass B1 metallo-beta-lactamase NDM-5	core	AMR	AMR	BETA-LACTAM	CARBAPENEM	270	270	100.00	100.00	270	WP_023408309.1	subclass B1 metallo-beta-lactamase NDM-5
LC744445.1	Escherichia coli MyNCGM12_1 plasmid pMyNCGM12_1 DNA, complete sequence	125491	126300	+	blaNDM-1	subclass B1 metallo-beta-lactamase NDM-1	core	AMR	AMR	BETA-LACTAM	CARBAPENEM	270	270	100.00	100.00	270	WP_004201164.1	subclass B1 metallo-beta-lactamase NDM-1
LC744446.1	Escherichia coli MyNCGM128 plasmid pMyNCGM128 DNA, complete sequence	9815	10624	-	blaNDM-7	subclass B1 metallo-beta-lactamase NDM-7	core	AMR	AMR	BETA-LACTAM	CARBAPENEM	270	270	100.00	100.00	270	WP_032495622.1	subclass B1 metallo-beta-lactamase NDM-7
LC744447.1	Escherichia coli MyNCGM131 plasmid pMyNCGM131 DNA, complete sequence	15236	16045	+	blaNDM-5	subclass B1 metallo-beta-lactamase NDM-5	core	AMR	AMR	BETA-LACTAM	CARBAPENEM	270	270	100.00	100.00	270	WP_023408309.1	subclass B1 metallo-beta-lactamase NDM-5
LC744448.1	Escherichia coli MyNCGM137 plasmid pMyNCGM137 DNA, complete sequence	129585	130394	+	blaNDM-1	subclass B1 metallo-beta-lactamase NDM-1	core	AMR	AMR	BETA-LACTAM	CARBAPENEM	270	270	100.00	100.00	270	WP_004201164.1	subclass B1 metallo-beta-lactamase NDM-1
LC744449.1	Escherichia coli pMyNCGM13 plasmid pMyNCGM13_s1 DNA, complete sequence	19485	20294	+	blaNDM-1	subclass B1 metallo-beta-lactamase NDM-1	core	AMR	AMR	BETA-LACTAM	CARBAPENEM	270	270	100.00	100.00	270	WP_004201164.1	subclass B1 metallo-beta-lactamase NDM-1
LC744450.1	Escherichia coli MyNCGM141_1 plasmid pMyNCGM141_1 DNA, complete sequence	29952	30761	-	blaNDM-5	subclass B1 metallo-beta-lactamase NDM-5	core	AMR	AMR	BETA-LACTAM	CARBAPENEM	270	270	100.00	100.00	270	WP_023408309.1	subclass B1 metallo-beta-lactamase NDM-5
LC744451.1	Escherichia coli MyNCGM144_1 plasmid pMyNCGM144_1 DNA, complete sequence	19417	20226	+	blaNDM-5	subclass B1 metallo-beta-lactamase NDM-5	core	AMR	AMR	BETA-LACTAM	CARBAPENEM	270	270	100.00	100.00	270	WP_023408309.1	subclass B1 metallo-beta-lactamase NDM-5
LC744452.1	Escherichia coli MyNCGM151 plasmid pMyNCGM151 DNA, complete sequence	29952	30761	-	blaNDM-5	subclass B1 metallo-beta-lactamase NDM-5	core	AMR	AMR	BETA-LACTAM	CARBAPENEM	270	270	100.00	100.00	270	WP_023408309.1	subclass B1 metallo-beta-lactamase NDM-5
LC744453.1	Escherichia coli MyNCGM160 plasmid pMyNCGM160 DNA, complete sequence	18470	19279	+	blaNDM-5	subclass B1 metallo-beta-lactamase NDM-5	core	AMR	AMR	BETA-LACTAM	CARBAPENEM	270	270	100.00	100.00	270	WP_023408309.1	subclass B1 metallo-beta-lactamase NDM-5
LC744454.1	Escherichia coli MyNCGM164 plasmid pMyNCGM164 DNA, complete sequence	133881	134690	+	blaNDM-1	subclass B1 metallo-beta-lactamase NDM-1	core	AMR	AMR	BETA-LACTAM	CARBAPENEM	270	270	100.00	100.00	270	WP_004201164.1	subclass B1 metallo-beta-lactamase NDM-1
LC744455.1	Escherichia coli MyNCGM167_1 plasmid pMyNCGM167_1 DNA, complete sequence	29952	30761	-	blaNDM-5	subclass B1 metallo-beta-lactamase NDM-5	core	AMR	AMR	BETA-LACTAM	CARBAPENEM	270	270	100.00	100.00	270	WP_023408309.1	subclass B1 metallo-beta-lactamase NDM-5
LC744456.1	Escherichia coli MyNCGM183 plasmid pMyNCGM183 DNA, complete sequence	29952	30761	-	blaNDM-5	subclass B1 metallo-beta-lactamase NDM-5	core	AMR	AMR	BETA-LACTAM	CARBAPENEM	270	270	100.00	100.00	270	WP_023408309.1	subclass B1 metallo-beta-lactamase NDM-5
LC744457.1	Escherichia coli MyNCGM202_1 plasmid pMyNCGM202_1 DNA, complete sequence	29952	30761	-	blaNDM-5	subclass B1 metallo-beta-lactamase NDM-5	core	AMR	AMR	BETA-LACTAM	CARBAPENEM	270	270	100.00	100.00	270	WP_023408309.1	subclass B1 metallo-beta-lactamase NDM-5
LC744458.1	Escherichia coli MyNCGM203_1 plasmid pMyNCGM203_1 DNA, complete sequence	13010	13819	+	blaNDM-4	subclass B1 metallo-beta-lactamase NDM-4	core	AMR	AMR	BETA-LACTAM	CARBAPENEM	270	270	100.00	100.00	270	WP_063860861.1	subclass B1 metallo-beta-lactamase NDM-4
LC744459.1	Escherichia coli MyNCGM205 plasmid pMyNCGM205 DNA, complete sequence	5497	6306	-	blaNDM-5	subclass B1 metallo-beta-lactamase NDM-5	core	AMR	AMR	BETA-LACTAM	CARBAPENEM	270	270	100.00	100.00	270	WP_023408309.1	subclass B1 metallo-beta-lactamase NDM-5
LC744460.1	Escherichia coli MyNCGM254_1 plasmid pMyNCGM254_1 DNA, complete sequence	9815	10624	-	blaNDM-4	subclass B1 metallo-beta-lactamase NDM-4	core	AMR	AMR	BETA-LACTAM	CARBAPENEM	270	270	100.00	100.00	270	WP_063860861.1	subclass B1 metallo-beta-lactamase NDM-4
LC744461.1	Escherichia coli MyNCGM288 plasmid pMyNCGM288 DNA, complete sequence	29952	30761	-	blaNDM-5	subclass B1 metallo-beta-lactamase NDM-5	core	AMR	AMR	BETA-LACTAM	CARBAPENEM	270	270	100.00	100.00	270	WP_023408309.1	subclass B1 metallo-beta-lactamase NDM-5
LC744462.1	Escherichia coli MyNCGM289 plasmid pMyNCGM289 DNA, complete sequence	29952	30761	-	blaNDM-5	subclass B1 metallo-beta-lactamase NDM-5	core	AMR	AMR	BETA-LACTAM	CARBAPENEM	270	270	100.00	100.00	270	WP_023408309.1	subclass B1 metallo-beta-lactamase NDM-5
LC744463.1	Escherichia coli MyNCGM296 plasmid pMyNCGM296 DNA, complete sequence	12510	13319	+	blaNDM-5	subclass B1 metallo-beta-lactamase NDM-5	core	AMR	AMR	BETA-LACTAM	CARBAPENEM	270	270	100.00	100.00	270	WP_023408309.1	subclass B1 metallo-beta-lactamase NDM-5
LC744464.1	Escherichia coli MyNCGM313 plasmid pMyNCGM313 DNA, complete sequence	14406	15215	+	blaNDM-5	subclass B1 metallo-beta-lactamase NDM-5	core	AMR	AMR	BETA-LACTAM	CARBAPENEM	270	270	100.00	100.00	270	WP_023408309.1	subclass B1 metallo-beta-lactamase NDM-5
LC744465.1	Escherichia coli MyNCGM366 plasmid pMyNCGM366 DNA, complete sequence	19177	19986	+	blaNDM-5	subclass B1 metallo-beta-lactamase NDM-5	core	AMR	AMR	BETA-LACTAM	CARBAPENEM	270	270	100.00	100.00	270	WP_023408309.1	subclass B1 metallo-beta-lactamase NDM-5
LC744466.1	Escherichia coli MyNCGM369 plasmid pMyNCGM369 DNA, complete sequence	9659	10468	+	blaNDM-5	subclass B1 metallo-beta-lactamase NDM-5	core	AMR	AMR	BETA-LACTAM	CARBAPENEM	270	270	100.00	100.00	270	WP_023408309.1	subclass B1 metallo-beta-lactamase NDM-5
LC744467.1	Escherichia coli MyNCGM377 plasmid pMyNCGM377 DNA, complete sequence	19477	20286	+	blaNDM-5	subclass B1 metallo-beta-lactamase NDM-5	core	AMR	AMR	BETA-LACTAM	CARBAPENEM	270	270	100.00	100.00	270	WP_023408309.1	subclass B1 metallo-beta-lactamase NDM-5
LC744468.1	Escherichia coli MyNCGM383_1 plasmid pMyNCGM383_1 DNA, complete sequence	29952	30761	-	blaNDM-5	subclass B1 metallo-beta-lactamase NDM-5	core	AMR	AMR	BETA-LACTAM	CARBAPENEM	270	270	100.00	100.00	270	WP_023408309.1	subclass B1 metallo-beta-lactamase NDM-5
LC744469.1	Escherichia coli MyNCGM402_1 plasmid pMyNCGM402_1 DNA, complete sequence	67653	68462	-	blaNDM-5	subclass B1 metallo-beta-lactamase NDM-5	core	AMR	AMR	BETA-LACTAM	CARBAPENEM	270	270	100.00	100.00	270	WP_023408309.1	subclass B1 metallo-beta-lactamase NDM-5
LC744470.1	Escherichia coli MyNCGM412_1 plasmid pMyNCGM412_1 DNA, complete sequence	19447	20256	+	blaNDM-5	subclass B1 metallo-beta-lactamase NDM-5	core	AMR	AMR	BETA-LACTAM	CARBAPENEM	270	270	100.00	100.00	270	WP_023408309.1	subclass B1 metallo-beta-lactamase NDM-5
LC744471.1	Escherichia coli MyNCGM429 plasmid pMyNCGM429 DNA, complete sequence	140768	141577	+	blaNDM-5	subclass B1 metallo-beta-lactamase NDM-5	core	AMR	AMR	BETA-LACTAM	CARBAPENEM	270	270	100.00	100.00	270	WP_023408309.1	subclass B1 metallo-beta-lactamase NDM-5
LC744472.1	Escherichia coli MyNCGM433_1 plasmid pMyNCGM433_1 DNA, complete sequence	18470	19279	+	blaNDM-5	subclass B1 metallo-beta-lactamase NDM-5	core	AMR	AMR	BETA-LACTAM	CARBAPENEM	270	270	100.00	100.00	270	WP_023408309.1	subclass B1 metallo-beta-lactamase NDM-5
LC744473.1	Escherichia coli MyNCGM436_1 plasmid pMyNCGM436_1 DNA, complete sequence	19447	20256	+	blaNDM-5	subclass B1 metallo-beta-lactamase NDM-5	core	AMR	AMR	BETA-LACTAM	CARBAPENEM	270	270	100.00	100.00	270	WP_023408309.1	subclass B1 metallo-beta-lactamase NDM-5
LC744474.1	Escherichia coli MyNCGM448 plasmid pMyNCGM448 DNA, complete sequence	350	1159	-	blaNDM-5	subclass B1 metallo-beta-lactamase NDM-5	core	AMR	AMR	BETA-LACTAM	CARBAPENEM	270	270	100.00	100.00	270	WP_023408309.1	subclass B1 metallo-beta-lactamase NDM-5
LC744475.1	Escherichia coli MyNCGM450_1 plasmid pMyNCGM450_1 DNA, complete sequence	19180	19989	+	blaNDM-5	subclass B1 metallo-beta-lactamase NDM-5	core	AMR	AMR	BETA-LACTAM	CARBAPENEM	270	270	100.00	100.00	270	WP_023408309.1	subclass B1 metallo-beta-lactamase NDM-5
LC744476.1	Escherichia coli MyNCGM469 plasmid pMyNCGM469 DNA, complete sequence	5497	6306	-	blaNDM-5	subclass B1 metallo-beta-lactamase NDM-5	core	AMR	AMR	BETA-LACTAM	CARBAPENEM	270	270	100.00	100.00	270	WP_023408309.1	subclass B1 metallo-beta-lactamase NDM-5
LC744477.1	Escherichia coli MyNCGM475 plasmid pMyNCGM475 DNA, complete sequence	67654	68463	-	blaNDM-5	subclass B1 metallo-beta-lactamase NDM-5	core	AMR	AMR	BETA-LACTAM	CARBAPENEM	270	270	100.00	100.00	270	WP_023408309.1	subclass B1 metallo-beta-lactamase NDM-5
LC744478.1	Escherichia coli MyNCGM476 plasmid pMyNCGM476 DNA, complete sequence	9635	10444	-	blaNDM-4	subclass B1 metallo-beta-lactamase NDM-4	core	AMR	AMR	BETA-LACTAM	CARBAPENEM	270	270	100.00	100.00	270	WP_063860861.1	subclass B1 metallo-beta-lactamase NDM-4
LC744479.1	Escherichia coli MyNCGM482 plasmid pMyNCGM482 DNA, complete sequence	67644	68453	-	blaNDM-5	subclass B1 metallo-beta-lactamase NDM-5	core	AMR	AMR	BETA-LACTAM	CARBAPENEM	270	270	100.00	100.00	270	WP_023408309.1	subclass B1 metallo-beta-lactamase NDM-5
LC744480.1	Escherichia coli MyNCGM483 plasmid pMyNCGM483_s1 DNA, complete sequence	19447	20256	+	blaNDM-5	subclass B1 metallo-beta-lactamase NDM-5	core	AMR	AMR	BETA-LACTAM	CARBAPENEM	270	270	100.00	100.00	270	WP_023408309.1	subclass B1 metallo-beta-lactamase NDM-5
LC744481.1	Escherichia coli MyNCGM483 plasmid pMyNCGM483_s2 DNA, complete sequence	9815	10624	-	blaNDM-7	subclass B1 metallo-beta-lactamase NDM-7	core	AMR	AMR	BETA-LACTAM	CARBAPENEM	270	270	100.00	100.00	270	WP_032495622.1	subclass B1 metallo-beta-lactamase NDM-7
LC744482.1	Escherichia coli MyNCGM486_1 plasmid pMyNCGM486_1 DNA, complete sequence	9815	10624	-	blaNDM-7	subclass B1 metallo-beta-lactamase NDM-7	core	AMR	AMR	BETA-LACTAM	CARBAPENEM	270	270	100.00	100.00	270	WP_032495622.1	subclass B1 metallo-beta-lactamase NDM-7
LC744483.1	Escherichia coli MyNCGM48 plasmid pMyNCGM48 DNA, complete sequence	29952	30761	-	blaNDM-5	subclass B1 metallo-beta-lactamase NDM-5	core	AMR	AMR	BETA-LACTAM	CARBAPENEM	270	270	100.00	100.00	270	WP_023408309.1	subclass B1 metallo-beta-lactamase NDM-5
LC744484.1	Escherichia coli MyNCGM490 plasmid pMyNCGM490 DNA, complete sequence	9815	10624	-	blaNDM-4	subclass B1 metallo-beta-lactamase NDM-4	core	AMR	AMR	BETA-LACTAM	CARBAPENEM	270	270	100.00	100.00	270	WP_063860861.1	subclass B1 metallo-beta-lactamase NDM-4
LC744485.1	Escherichia coli MyNCGM494_1 plasmid pMyNCGM494_1 DNA, complete sequence	14408	15217	+	blaNDM-5	subclass B1 metallo-beta-lactamase NDM-5	core	AMR	AMR	BETA-LACTAM	CARBAPENEM	270	270	100.00	100.00	270	WP_023408309.1	subclass B1 metallo-beta-lactamase NDM-5
LC744486.1	Escherichia coli MyNCGM508 plasmid pMyNCGM508 DNA, complete sequence	21957	22766	-	blaNDM-5	subclass B1 metallo-beta-lactamase NDM-5	core	AMR	AMR	BETA-LACTAM	CARBAPENEM	270	270	100.00	100.00	270	WP_023408309.1	subclass B1 metallo-beta-lactamase NDM-5
LC744487.1	Escherichia coli MyNCGM512 plasmid pMyNCGM512 DNA, complete sequence	19447	20256	+	blaNDM-5	subclass B1 metallo-beta-lactamase NDM-5	core	AMR	AMR	BETA-LACTAM	CARBAPENEM	270	270	100.00	100.00	270	WP_023408309.1	subclass B1 metallo-beta-lactamase NDM-5
LC744488.1	Escherichia coli MyNCGM515 plasmid pMyNCGM515 DNA, complete sequence	19447	20256	+	blaNDM-5	subclass B1 metallo-beta-lactamase NDM-5	core	AMR	AMR	BETA-LACTAM	CARBAPENEM	270	270	100.00	100.00	270	WP_023408309.1	subclass B1 metallo-beta-lactamase NDM-5
LC744489.1	Escherichia coli MyNCGM518 plasmid pMyNCGM518 DNA, complete sequence	142136	142945	+	blaNDM-5	subclass B1 metallo-beta-lactamase NDM-5	core	AMR	AMR	BETA-LACTAM	CARBAPENEM	270	270	100.00	100.00	270	WP_023408309.1	subclass B1 metallo-beta-lactamase NDM-5
LC744490.1	Escherichia coli MyNCGM520 plasmid pMyNCGM520 DNA, complete sequence	10838	11647	+	blaNDM-5	subclass B1 metallo-beta-lactamase NDM-5	core	AMR	AMR	BETA-LACTAM	CARBAPENEM	270	270	100.00	100.00	270	WP_023408309.1	subclass B1 metallo-beta-lactamase NDM-5
LC744491.1	Escherichia coli MyNCGM523 plasmid pMyNCGM523 DNA, complete sequence	19447	20256	+	blaNDM-5	subclass B1 metallo-beta-lactamase NDM-5	core	AMR	AMR	BETA-LACTAM	CARBAPENEM	270	270	100.00	100.00	270	WP_023408309.1	subclass B1 metallo-beta-lactamase NDM-5
LC744492.1	Escherichia coli MyNCGM527 plasmid pMyNCGM527 DNA, complete sequence	9815	10624	-	blaNDM-4	subclass B1 metallo-beta-lactamase NDM-4	core	AMR	AMR	BETA-LACTAM	CARBAPENEM	270	270	100.00	100.00	270	WP_063860861.1	subclass B1 metallo-beta-lactamase NDM-4
LC744493.1	Escherichia coli MyNCGM530 plasmid pMyNCGM530 DNA, complete sequence	148648	149457	-	blaNDM-5	subclass B1 metallo-beta-lactamase NDM-5	core	AMR	AMR	BETA-LACTAM	CARBAPENEM	270	270	100.00	100.00	270	WP_023408309.1	subclass B1 metallo-beta-lactamase NDM-5
LC744494.1	Escherichia coli MyNCGM535 plasmid pMyNCGM535 DNA, complete sequence	109083	109892	+	blaNDM-1	subclass B1 metallo-beta-lactamase NDM-1	core	AMR	AMR	BETA-LACTAM	CARBAPENEM	270	270	100.00	100.00	270	WP_004201164.1	subclass B1 metallo-beta-lactamase NDM-1
LC744495.1	Escherichia coli MyNCGM536_1 plasmid pMyNCGM536_1 DNA, complete sequence	9815	10624	-	blaNDM-4	subclass B1 metallo-beta-lactamase NDM-4	core	AMR	AMR	BETA-LACTAM	CARBAPENEM	270	270	100.00	100.00	270	WP_063860861.1	subclass B1 metallo-beta-lactamase NDM-4
LC744496.1	Escherichia coli MyNCGM539 plasmid pMyNCGM539 DNA, complete sequence	32586	33395	-	blaNDM-5	subclass B1 metallo-beta-lactamase NDM-5	core	AMR	AMR	BETA-LACTAM	CARBAPENEM	270	270	100.00	100.00	270	WP_023408309.1	subclass B1 metallo-beta-lactamase NDM-5
LC744497.1	Escherichia coli MyNCGM557 plasmid pMyNCGM557 DNA, complete sequence	19485	20294	+	blaNDM-5	subclass B1 metallo-beta-lactamase NDM-5	core	AMR	AMR	BETA-LACTAM	CARBAPENEM	270	270	100.00	100.00	270	WP_023408309.1	subclass B1 metallo-beta-lactamase NDM-5
LC744498.1	Escherichia coli MyNCGM564 plasmid pMyNCGM564 DNA, complete sequence	23451	24260	-	blaNDM-5	subclass B1 metallo-beta-lactamase NDM-5	core	AMR	AMR	BETA-LACTAM	CARBAPENEM	270	270	100.00	100.00	270	WP_023408309.1	subclass B1 metallo-beta-lactamase NDM-5
LC744499.1	Escherichia coli MyNCGM570 plasmid pMyNCGM570 DNA, complete sequence	22898	23707	-	blaNDM-5	subclass B1 metallo-beta-lactamase NDM-5	core	AMR	AMR	BETA-LACTAM	CARBAPENEM	270	270	100.00	100.00	270	WP_023408309.1	subclass B1 metallo-beta-lactamase NDM-5
LC744500.1	Escherichia coli MyNCGM586 plasmid pMyNCGM586 DNA, complete sequence	148646	149455	-	blaNDM-5	subclass B1 metallo-beta-lactamase NDM-5	core	AMR	AMR	BETA-LACTAM	CARBAPENEM	270	270	100.00	100.00	270	WP_023408309.1	subclass B1 metallo-beta-lactamase NDM-5
LC744501.1	Escherichia coli MyNCGM600 plasmid pMyNCGM600 DNA, complete sequence	7174	7983	+	blaNDM-5	subclass B1 metallo-beta-lactamase NDM-5	core	AMR	AMR	BETA-LACTAM	CARBAPENEM	270	270	100.00	100.00	270	WP_023408309.1	subclass B1 metallo-beta-lactamase NDM-5
LC744502.1	Escherichia coli MyNCGM603 plasmid pMyNCGM603 DNA, complete sequence	109911	110720	+	blaNDM-1	subclass B1 metallo-beta-lactamase NDM-1	core	AMR	AMR	BETA-LACTAM	CARBAPENEM	270	270	100.00	100.00	270	WP_004201164.1	subclass B1 metallo-beta-lactamase NDM-1
LC744503.1	Escherichia coli MyNCGM604 plasmid pMyNCGM604 DNA, complete sequence	9815	10624	-	blaNDM-4	subclass B1 metallo-beta-lactamase NDM-4	core	AMR	AMR	BETA-LACTAM	CARBAPENEM	270	270	100.00	100.00	270	WP_063860861.1	subclass B1 metallo-beta-lactamase NDM-4
LC744504.1	Escherichia coli MyNCGM606 plasmid pMyNCGM606 DNA, complete sequence	227161	227970	+	blaNDM-1	subclass B1 metallo-beta-lactamase NDM-1	core	AMR	AMR	BETA-LACTAM	CARBAPENEM	270	270	100.00	100.00	270	WP_004201164.1	subclass B1 metallo-beta-lactamase NDM-1
LC744505.1	Escherichia coli MyNCGM613 plasmid pMyNCGM613 DNA, complete sequence	8126	8935	-	blaNDM-5	subclass B1 metallo-beta-lactamase NDM-5	core	AMR	AMR	BETA-LACTAM	CARBAPENEM	270	270	100.00	100.00	270	WP_023408309.1	subclass B1 metallo-beta-lactamase NDM-5
LC744506.1	Escherichia coli MyNCGM615 plasmid pMyNCGM615 DNA, complete sequence	13484	14293	-	blaNDM-4	subclass B1 metallo-beta-lactamase NDM-4	core	AMR	AMR	BETA-LACTAM	CARBAPENEM	270	270	100.00	100.00	270	WP_063860861.1	subclass B1 metallo-beta-lactamase NDM-4
LC744507.1	Escherichia coli MyNCGM628 plasmid pMyNCGM628 DNA, complete sequence	13484	14293	-	blaNDM-4	subclass B1 metallo-beta-lactamase NDM-4	core	AMR	AMR	BETA-LACTAM	CARBAPENEM	270	270	100.00	100.00	270	WP_063860861.1	subclass B1 metallo-beta-lactamase NDM-4
LC744508.1	Escherichia coli MyNCGM636 plasmid pMyNCGM636 DNA, complete sequence	9815	10624	-	blaNDM-7	subclass B1 metallo-beta-lactamase NDM-7	core	AMR	AMR	BETA-LACTAM	CARBAPENEM	270	270	100.00	100.00	270	WP_032495622.1	subclass B1 metallo-beta-lactamase NDM-7
LC744509.1	Escherichia coli MyNCGM644 plasmid pMyNCGM644 DNA, complete sequence	9812	10621	-	blaNDM-4	subclass B1 metallo-beta-lactamase NDM-4	core	AMR	AMR	BETA-LACTAM	CARBAPENEM	270	270	100.00	100.00	270	WP_063860861.1	subclass B1 metallo-beta-lactamase NDM-4
LC744510.1	Escherichia coli MyNCGM645 plasmid pMyNCGM645 DNA, complete sequence	4822	5631	-	blaNDM-5	subclass B1 metallo-beta-lactamase NDM-5	core	AMR	AMR	BETA-LACTAM	CARBAPENEM	270	270	100.00	100.00	270	WP_023408309.1	subclass B1 metallo-beta-lactamase NDM-5
LC744511.1	Escherichia coli MyNCGM661_1 plasmid pMyNCGM661_1 DNA, complete sequence	13459	14268	-	blaNDM-4	subclass B1 metallo-beta-lactamase NDM-4	core	AMR	AMR	BETA-LACTAM	CARBAPENEM	270	270	100.00	100.00	270	WP_063860861.1	subclass B1 metallo-beta-lactamase NDM-4
LC744512.1	Escherichia coli MyNCGM66 plasmid pMyNCGM66 DNA, complete sequence	19485	20294	+	blaNDM-5	subclass B1 metallo-beta-lactamase NDM-5	core	AMR	AMR	BETA-LACTAM	CARBAPENEM	270	270	100.00	100.00	270	WP_023408309.1	subclass B1 metallo-beta-lactamase NDM-5
LC744513.1	Escherichia coli MyNCGM73 plasmid pMyNCGM73 DNA, complete sequence	9815	10624	-	blaNDM-4	subclass B1 metallo-beta-lactamase NDM-4	core	AMR	AMR	BETA-LACTAM	CARBAPENEM	270	270	100.00	100.00	270	WP_063860861.1	subclass B1 metallo-beta-lactamase NDM-4
LC744514.1	Escherichia coli MyNCGM74 plasmid pMyNCGM74 DNA, complete sequence	119890	120699	+	blaNDM-4	subclass B1 metallo-beta-lactamase NDM-4	core	AMR	AMR	BETA-LACTAM	CARBAPENEM	270	270	100.00	100.00	270	WP_063860861.1	subclass B1 metallo-beta-lactamase NDM-4
LC744515.1	Escherichia coli MyNCGM90_1 plasmid pMyNCGM90_1 DNA, complete sequence	19485	20294	+	blaNDM-5	subclass B1 metallo-beta-lactamase NDM-5	core	AMR	AMR	BETA-LACTAM	CARBAPENEM	270	270	100.00	100.00	270	WP_023408309.1	subclass B1 metallo-beta-lactamase NDM-5
LC744516.1	Escherichia coli MyNCGM95_1 plasmid pMyNCGM95_1 DNA, complete sequence	29952	30761	-	blaNDM-5	subclass B1 metallo-beta-lactamase NDM-5	core	AMR	AMR	BETA-LACTAM	CARBAPENEM	270	270	100.00	100.00	270	WP_023408309.1	subclass B1 metallo-beta-lactamase NDM-5
LC765518.1	Klebsiella pneumoniae MyNCGM088 plasmid pMyNCGM088-2 DNA, complete sequence	37311	38120	-	blaNDM-1	subclass B1 metallo-beta-lactamase NDM-1	core	AMR	AMR	BETA-LACTAM	CARBAPENEM	270	270	100.00	100.00	270	WP_004201164.1	subclass B1 metallo-beta-lactamase NDM-1
LC771430.1	Acinetobacter johnsonii SU8379 plasmid pSU8379NDM DNA, complete sequence	32496	33305	-	blaNDM-1	subclass B1 metallo-beta-lactamase NDM-1	core	AMR	AMR	BETA-LACTAM	CARBAPENEM	270	270	100.00	100.00	270	WP_004201164.1	subclass B1 metallo-beta-lactamase NDM-1
LC771431.1	Acinetobacter sp. SU8482 plasmid pSU8482NDM DNA, complete sequence	32496	33305	-	blaNDM-1	subclass B1 metallo-beta-lactamase NDM-1	core	AMR	AMR	BETA-LACTAM	CARBAPENEM	270	270	100.00	100.00	270	WP_004201164.1	subclass B1 metallo-beta-lactamase NDM-1
LC771582.1	Escherichia coli TUM13773 plasmid pMTY13773_IncN DNA, complete sequence	5125	5862	+	blaIMP-1	subclass B1 metallo-beta-lactamase IMP-1	core	AMR	AMR	BETA-LACTAM	CARBAPENEM	246	246	100.00	100.00	246	WP_003159548.1	subclass B1 metallo-beta-lactamase IMP-1
LC771583.1	Escherichia coli TUM14683 plasmid pMTY14683_IncN DNA, complete sequence	5125	5862	+	blaIMP-1	subclass B1 metallo-beta-lactamase IMP-1	core	AMR	AMR	BETA-LACTAM	CARBAPENEM	246	246	100.00	100.00	246	WP_003159548.1	subclass B1 metallo-beta-lactamase IMP-1
LC771584.1	Escherichia coli TUM14697 plasmid pMTY14697_IncN DNA, complete sequence	4455	5192	+	blaIMP-1	subclass B1 metallo-beta-lactamase IMP-1	core	AMR	AMR	BETA-LACTAM	CARBAPENEM	246	246	100.00	100.00	246	WP_003159548.1	subclass B1 metallo-beta-lactamase IMP-1
LC771585.1	Escherichia coli TUM14759 plasmid pMTY14759_IncN DNA, complete sequence	5125	5862	+	blaIMP-1	subclass B1 metallo-beta-lactamase IMP-1	core	AMR	AMR	BETA-LACTAM	CARBAPENEM	246	246	100.00	100.00	246	WP_003159548.1	subclass B1 metallo-beta-lactamase IMP-1
LC771586.1	Escherichia coli TUM14771 plasmid pMTY14771_IncN-X1 DNA, complete sequence	56883	57620	+	blaIMP-1	subclass B1 metallo-beta-lactamase IMP-1	core	AMR	AMR	BETA-LACTAM	CARBAPENEM	246	246	100.00	100.00	246	WP_003159548.1	subclass B1 metallo-beta-lactamase IMP-1
LC771587.1	Escherichia coli TUM13882 plasmid pMTY13882_IncN DNA, complete sequence	5211	5948	+	blaIMP-6	subclass B1 metallo-beta-lactamase IMP-6	core	AMR	AMR	BETA-LACTAM	CARBAPENEM	246	246	100.00	100.00	246	WP_032492096.1	subclass B1 metallo-beta-lactamase IMP-6
LC777725.1	Acinetobacter pittii SU8507 plasmid pSU8507_OXA-72 DNA, complete sequence	1714	2538	-	blaOXA-72	OXA-24 family carbapenem-hydrolyzing class D beta-lactamase OXA-72	core	AMR	AMR	BETA-LACTAM	CARBAPENEM	275	275	100.00	100.00	275	WP_000713530.1	OXA-24 family carbapenem-hydrolyzing class D beta-lactamase OXA-72
LC778123.1	Brucella intermedia SUW6 plasmid pSUW6_IMP-1 DNA, complete sequence	13190	13927	+	blaIMP-1	subclass B1 metallo-beta-lactamase IMP-1	core	AMR	AMR	BETA-LACTAM	CARBAPENEM	246	246	100.00	100.00	246	WP_003159548.1	subclass B1 metallo-beta-lactamase IMP-1
LC778124.1	Klebsiella michiganensis SUW7 plasmid pSUW7_GES-4 DNA, complete sequence	17742	18602	-	blaGES-4	inhibitor-resistant carbapenem-hydrolyzing class A beta-lactamase GES-4	core	AMR	AMR	BETA-LACTAM	CARBAPENEM	287	287	100.00	100.00	287	WP_063860518.1	inhibitor-resistant carbapenem-hydrolyzing class A beta-lactamase GES-4
LC778279.1	Escherichia coli JBBDAGF-19-0019 plasmid pJBBDAGF-19-0019_NDM-5 DNA, complete sequence	19269	20078	-	blaNDM-5	subclass B1 metallo-beta-lactamase NDM-5	core	AMR	AMR	BETA-LACTAM	CARBAPENEM	270	270	100.00	100.00	270	WP_023408309.1	subclass B1 metallo-beta-lactamase NDM-5
LC778280.1	Escherichia coli JBCDAAC-19-0068 plasmid pJBCDAAC-19-0068_OXA-181 DNA, complete sequence	43527	44321	+	blaOXA-181	OXA-48 family carbapenem-hydrolyzing class D beta-lactamase OXA-181	core	AMR	AMR	BETA-LACTAM	CARBAPENEM	265	265	100.00	100.00	265	WP_015060052.1	OXA-48 family carbapenem-hydrolyzing class D beta-lactamase OXA-181
LC789757.1	Escherichia coli JBBDACG-19-0070 plasmid pJBBDACG-19-0070 DNA, complete sequence	9815	10624	-	blaNDM-16b	subclass B1 metallo-beta-lactamase NDM-16b	core	AMR	AMR	BETA-LACTAM	CARBAPENEM	270	270	100.00	100.00	270	WP_133963898.1	subclass B1 metallo-beta-lactamase NDM-16b
LC789758.1	Escherichia coli JBBDAGF-19-0019 plasmid pJBBDAGF-19-0019 DNA, complete sequence	9815	10624	-	blaNDM-5	subclass B1 metallo-beta-lactamase NDM-5	core	AMR	AMR	BETA-LACTAM	CARBAPENEM	270	270	100.00	100.00	270	WP_023408309.1	subclass B1 metallo-beta-lactamase NDM-5
LC789759.1	Klebsiella pneumoniae subsp. ozaenae JBBEABG-19-0024 plasmid pJBBEABG-19-0024 DNA, complete sequence	9815	10624	-	blaNDM-5	subclass B1 metallo-beta-lactamase NDM-5	core	AMR	AMR	BETA-LACTAM	CARBAPENEM	270	270	100.00	100.00	270	WP_023408309.1	subclass B1 metallo-beta-lactamase NDM-5
LC789760.1	Escherichia coli JBBEABG-19-0025 plasmid pJBBEABG-19-0025 DNA, complete sequence	9815	10624	-	blaNDM-5	subclass B1 metallo-beta-lactamase NDM-5	core	AMR	AMR	BETA-LACTAM	CARBAPENEM	270	270	100.00	100.00	270	WP_023408309.1	subclass B1 metallo-beta-lactamase NDM-5
LC807771.1	Escherichia coli EC02 plasmid pEC02-NDM-5 DNA, complete sequence	15180	15989	+	blaNDM-5	subclass B1 metallo-beta-lactamase NDM-5	core	AMR	AMR	BETA-LACTAM	CARBAPENEM	270	270	100.00	100.00	270	WP_023408309.1	subclass B1 metallo-beta-lactamase NDM-5
LC807772.1	Escherichia coli EC04 plasmid pEC04-NDM-5_OXA-181 DNA, complete sequence	28222	29031	-	blaNDM-5	subclass B1 metallo-beta-lactamase NDM-5	core	AMR	AMR	BETA-LACTAM	CARBAPENEM	270	270	100.00	100.00	270	WP_023408309.1	subclass B1 metallo-beta-lactamase NDM-5
LC807772.1	Escherichia coli EC04 plasmid pEC04-NDM-5_OXA-181 DNA, complete sequence	38678	39472	+	blaOXA-181	OXA-48 family carbapenem-hydrolyzing class D beta-lactamase OXA-181	core	AMR	AMR	BETA-LACTAM	CARBAPENEM	265	265	100.00	100.00	265	WP_015060052.1	OXA-48 family carbapenem-hydrolyzing class D beta-lactamase OXA-181
LC807773.1	Escherichia coli EC05 plasmid pEC05-NDM-5 DNA, complete sequence	22068	22877	-	blaNDM-5	subclass B1 metallo-beta-lactamase NDM-5	core	AMR	AMR	BETA-LACTAM	CARBAPENEM	270	270	100.00	100.00	270	WP_023408309.1	subclass B1 metallo-beta-lactamase NDM-5
LC807774.1	Escherichia coli EC07 plasmid pEC07-NDM-5 DNA, complete sequence	54712	55521	-	blaNDM-5	subclass B1 metallo-beta-lactamase NDM-5	core	AMR	AMR	BETA-LACTAM	CARBAPENEM	270	270	100.00	100.00	270	WP_023408309.1	subclass B1 metallo-beta-lactamase NDM-5
LC807775.1	Escherichia coli EC08 plasmid pEC08-NDM-5 DNA, complete sequence	40056	40865	-	blaNDM-5	subclass B1 metallo-beta-lactamase NDM-5	core	AMR	AMR	BETA-LACTAM	CARBAPENEM	270	270	100.00	100.00	270	WP_023408309.1	subclass B1 metallo-beta-lactamase NDM-5
LC807776.1	Escherichia coli EC09 plasmid pEC09-NDM-5 DNA, complete sequence	133859	134668	-	blaNDM-5	subclass B1 metallo-beta-lactamase NDM-5	core	AMR	AMR	BETA-LACTAM	CARBAPENEM	270	270	100.00	100.00	270	WP_023408309.1	subclass B1 metallo-beta-lactamase NDM-5
LC807777.1	Escherichia coli EC11 plasmid pEC11-NDM-7 DNA, complete sequence	9615	10424	+	blaNDM-7	subclass B1 metallo-beta-lactamase NDM-7	core	AMR	AMR	BETA-LACTAM	CARBAPENEM	270	270	100.00	100.00	270	WP_032495622.1	subclass B1 metallo-beta-lactamase NDM-7
LC807778.1	Escherichia coli EC12 plasmid pEC12-NDM-5 DNA, complete sequence	380	1189	+	blaNDM-5	subclass B1 metallo-beta-lactamase NDM-5	core	AMR	AMR	BETA-LACTAM	CARBAPENEM	270	270	100.00	100.00	270	WP_023408309.1	subclass B1 metallo-beta-lactamase NDM-5
LC807779.1	Escherichia coli EC13 plasmid pEC13-NDM-5 DNA, complete sequence	23116	23925	-	blaNDM-5	subclass B1 metallo-beta-lactamase NDM-5	core	AMR	AMR	BETA-LACTAM	CARBAPENEM	270	270	100.00	100.00	270	WP_023408309.1	subclass B1 metallo-beta-lactamase NDM-5
LC807780.1	Escherichia coli EC14 plasmid pEC14-NDM-5 DNA, complete sequence	16230	17039	-	blaNDM-5	subclass B1 metallo-beta-lactamase NDM-5	core	AMR	AMR	BETA-LACTAM	CARBAPENEM	270	270	100.00	100.00	270	WP_023408309.1	subclass B1 metallo-beta-lactamase NDM-5
LC807781.1	Escherichia coli EC15 plasmid pEC15-NDM-1 DNA, complete sequence	14408	15217	+	blaNDM-1	subclass B1 metallo-beta-lactamase NDM-1	core	AMR	AMR	BETA-LACTAM	CARBAPENEM	270	270	100.00	100.00	270	WP_004201164.1	subclass B1 metallo-beta-lactamase NDM-1
LC807782.1	Escherichia coli EC17 plasmid pEC17-NDM-5 DNA, complete sequence	134629	135438	-	blaNDM-5	subclass B1 metallo-beta-lactamase NDM-5	core	AMR	AMR	BETA-LACTAM	CARBAPENEM	270	270	100.00	100.00	270	WP_023408309.1	subclass B1 metallo-beta-lactamase NDM-5
LC807783.1	Escherichia coli EC18 plasmid pEC18-NDM-5 DNA, complete sequence	52483	53292	-	blaNDM-5	subclass B1 metallo-beta-lactamase NDM-5	core	AMR	AMR	BETA-LACTAM	CARBAPENEM	270	270	100.00	100.00	270	WP_023408309.1	subclass B1 metallo-beta-lactamase NDM-5
LC807784.1	Escherichia coli EC19 plasmid pEC19-NDM-5 DNA, complete sequence	52483	53292	-	blaNDM-5	subclass B1 metallo-beta-lactamase NDM-5	core	AMR	AMR	BETA-LACTAM	CARBAPENEM	270	270	100.00	100.00	270	WP_023408309.1	subclass B1 metallo-beta-lactamase NDM-5
LC807785.1	Escherichia coli EC20 plasmid pEC20-NDM-5 DNA, complete sequence	16230	17039	-	blaNDM-5	subclass B1 metallo-beta-lactamase NDM-5	core	AMR	AMR	BETA-LACTAM	CARBAPENEM	270	270	100.00	100.00	270	WP_023408309.1	subclass B1 metallo-beta-lactamase NDM-5
LC807786.1	Escherichia coli EC21 plasmid pEC21-NDM-5 DNA, complete sequence	134630	135439	-	blaNDM-5	subclass B1 metallo-beta-lactamase NDM-5	core	AMR	AMR	BETA-LACTAM	CARBAPENEM	270	270	100.00	100.00	270	WP_023408309.1	subclass B1 metallo-beta-lactamase NDM-5
LC807787.1	Citrobacter sp. EC23 plasmid pEC23-NDM-5 DNA, complete sequence	23293	24102	-	blaNDM-5	subclass B1 metallo-beta-lactamase NDM-5	core	AMR	AMR	BETA-LACTAM	CARBAPENEM	270	270	100.00	100.00	270	WP_023408309.1	subclass B1 metallo-beta-lactamase NDM-5
LC807788.1	Escherichia coli EC24 plasmid pEC24-NDM-5 DNA, complete sequence	13353	14162	-	blaNDM-5	subclass B1 metallo-beta-lactamase NDM-5	core	AMR	AMR	BETA-LACTAM	CARBAPENEM	270	270	100.00	100.00	270	WP_023408309.1	subclass B1 metallo-beta-lactamase NDM-5
LC807789.1	Escherichia coli EC25 plasmid pEC25-NDM-5 DNA, complete sequence	16268	17077	-	blaNDM-5	subclass B1 metallo-beta-lactamase NDM-5	core	AMR	AMR	BETA-LACTAM	CARBAPENEM	270	270	100.00	100.00	270	WP_023408309.1	subclass B1 metallo-beta-lactamase NDM-5
LC807790.1	Escherichia coli EC26 plasmid pEC26-NDM-5 DNA, complete sequence	16230	17039	-	blaNDM-5	subclass B1 metallo-beta-lactamase NDM-5	core	AMR	AMR	BETA-LACTAM	CARBAPENEM	270	270	100.00	100.00	270	WP_023408309.1	subclass B1 metallo-beta-lactamase NDM-5
LC807791.1	Escherichia coli EC27 plasmid pEC27-NDM-5 DNA, complete sequence	41080	41889	-	blaNDM-5	subclass B1 metallo-beta-lactamase NDM-5	core	AMR	AMR	BETA-LACTAM	CARBAPENEM	270	270	100.00	100.00	270	WP_023408309.1	subclass B1 metallo-beta-lactamase NDM-5
LC807792.1	Escherichia coli EC28 plasmid pEC28-NDM-5 DNA, complete sequence	22068	22877	-	blaNDM-5	subclass B1 metallo-beta-lactamase NDM-5	core	AMR	AMR	BETA-LACTAM	CARBAPENEM	270	270	100.00	100.00	270	WP_023408309.1	subclass B1 metallo-beta-lactamase NDM-5
LC807793.1	Escherichia coli EC30 plasmid pEC30-NDM-5 DNA, complete sequence	16230	17039	-	blaNDM-5	subclass B1 metallo-beta-lactamase NDM-5	core	AMR	AMR	BETA-LACTAM	CARBAPENEM	270	270	100.00	100.00	270	WP_023408309.1	subclass B1 metallo-beta-lactamase NDM-5
LC807794.1	Escherichia coli EC33 plasmid pEC33-NDM-5_OXA-181 DNA, complete sequence	85159	85953	-	blaOXA-181	OXA-48 family carbapenem-hydrolyzing class D beta-lactamase OXA-181	core	AMR	AMR	BETA-LACTAM	CARBAPENEM	265	265	100.00	100.00	265	WP_015060052.1	OXA-48 family carbapenem-hydrolyzing class D beta-lactamase OXA-181
LC807794.1	Escherichia coli EC33 plasmid pEC33-NDM-5_OXA-181 DNA, complete sequence	95600	96409	+	blaNDM-5	subclass B1 metallo-beta-lactamase NDM-5	core	AMR	AMR	BETA-LACTAM	CARBAPENEM	270	270	100.00	100.00	270	WP_023408309.1	subclass B1 metallo-beta-lactamase NDM-5
LC807795.1	Escherichia coli EC34 plasmid pEC34-NDM-5 DNA, complete sequence	5708	6517	+	blaNDM-5	subclass B1 metallo-beta-lactamase NDM-5	core	AMR	AMR	BETA-LACTAM	CARBAPENEM	270	270	100.00	100.00	270	WP_023408309.1	subclass B1 metallo-beta-lactamase NDM-5
LC807796.1	Escherichia coli EC36 plasmid pEC36-NDM-5 DNA, complete sequence	84100	84909	-	blaNDM-5	subclass B1 metallo-beta-lactamase NDM-5	core	AMR	AMR	BETA-LACTAM	CARBAPENEM	270	270	100.00	100.00	270	WP_023408309.1	subclass B1 metallo-beta-lactamase NDM-5
LC807797.1	Klebsiella pneumoniae RA110 plasmid pRA110-NDM-7 DNA, complete sequence	29813	30622	+	blaNDM-7	subclass B1 metallo-beta-lactamase NDM-7	core	AMR	AMR	BETA-LACTAM	CARBAPENEM	270	270	100.00	100.00	270	WP_032495622.1	subclass B1 metallo-beta-lactamase NDM-7
LC807798.1	Klebsiella pneumoniae RA111 plasmid pRA111-KPC-2 DNA, complete sequence	1167	2045	+	blaKPC-2	carbapenem-hydrolyzing class A beta-lactamase KPC-2	core	AMR	AMR	BETA-LACTAM	CARBAPENEM	293	293	100.00	100.00	293	WP_004199234.1	carbapenem-hydrolyzing class A beta-lactamase KPC-2
LC807799.1	Klebsiella pneumoniae RA111 plasmid pRA111-NDM-1 DNA, complete sequence	148533	149342	-	blaNDM-1	subclass B1 metallo-beta-lactamase NDM-1	core	AMR	AMR	BETA-LACTAM	CARBAPENEM	270	270	100.00	100.00	270	WP_004201164.1	subclass B1 metallo-beta-lactamase NDM-1
LC807800.1	Escherichia coli RA117 plasmid pRA117-NDM-5 DNA, complete sequence	22068	22877	-	blaNDM-5	subclass B1 metallo-beta-lactamase NDM-5	core	AMR	AMR	BETA-LACTAM	CARBAPENEM	270	270	100.00	100.00	270	WP_023408309.1	subclass B1 metallo-beta-lactamase NDM-5
LC807801.1	Klebsiella pneumoniae RA123 plasmid pRA123-NDM-7 DNA, complete sequence	39067	39876	-	blaNDM-7	subclass B1 metallo-beta-lactamase NDM-7	core	AMR	AMR	BETA-LACTAM	CARBAPENEM	270	270	100.00	100.00	270	WP_032495622.1	subclass B1 metallo-beta-lactamase NDM-7
LC807802.1	Klebsiella pneumoniae RA157 plasmid pRA157-NDM-1 DNA, complete sequence	29272	30081	-	blaNDM-1	subclass B1 metallo-beta-lactamase NDM-1	core	AMR	AMR	BETA-LACTAM	CARBAPENEM	270	270	100.00	100.00	270	WP_004201164.1	subclass B1 metallo-beta-lactamase NDM-1
MF554641.1	uncultured bacterium clone AA-104 plasmid pFEMG, complete sequence	122321	123130	+	blaNDM-5	subclass B1 metallo-beta-lactamase NDM-5	core	AMR	AMR	BETA-LACTAM	CARBAPENEM	270	270	100.00	100.00	270	WP_023408309.1	subclass B1 metallo-beta-lactamase NDM-5
MG773377.1	Escherichia coli strain LSB54 plasmid pLSB54-NDM-5, complete sequence	6302	7111	-	blaNDM-5	subclass B1 metallo-beta-lactamase NDM-5	core	AMR	AMR	BETA-LACTAM	CARBAPENEM	270	270	100.00	100.00	270	WP_023408309.1	subclass B1 metallo-beta-lactamase NDM-5
MH056209.1	Enterobacter cloacae strain NRZ-10170 plasmid pNRZ-10170-LMB-1, complete sequence	64285	65196	+	blaLMB-1	subclass B3 metallo-beta-lactamase LMB-1	core	AMR	AMR	BETA-LACTAM	CARBAPENEM	304	304	100.00	100.00	304	WP_108361548.1	subclass B3 metallo-beta-lactamase LMB-1
MK036889.1	Klebsiella pneumoniae strain A1966 plasmid pA1966-IMP, complete sequence	167639	168376	-	blaIMP-4	subclass B1 metallo-beta-lactamase IMP-4	core	AMR	AMR	BETA-LACTAM	CARBAPENEM	246	246	100.00	100.00	246	WP_015060105.1	subclass B1 metallo-beta-lactamase IMP-4
MK715437.1	Klebsiella pneumoniae subsp. pneumoniae strain SCNJ1 plasmid pNDM5-SCNJ1, complete sequence	8303	9112	-	blaNDM-5	subclass B1 metallo-beta-lactamase NDM-5	core	AMR	AMR	BETA-LACTAM	CARBAPENEM	270	270	100.00	100.00	270	WP_023408309.1	subclass B1 metallo-beta-lactamase NDM-5
MN423363.1	Klebsiella pneumoniae strain A2359 plasmid pA2359-IMP, complete sequence	17975	18712	-	blaIMP-38	subclass B1 metallo-beta-lactamase IMP-38	core	AMR	AMR	BETA-LACTAM	CARBAPENEM	246	246	100.00	100.00	246	WP_063860594.1	subclass B1 metallo-beta-lactamase IMP-38
MN657241.1	Enterobacteriaceae bacterium strain 20-16 plasmid pCF104a-T3, complete sequence	142090	142899	-	blaNDM-1	subclass B1 metallo-beta-lactamase NDM-1	core	AMR	AMR	BETA-LACTAM	CARBAPENEM	270	270	100.00	100.00	270	WP_004201164.1	subclass B1 metallo-beta-lactamase NDM-1
MN657242.1	Enterobacteriaceae bacterium strain 128-16 plasmid pEC405a-T3, complete sequence	54115	54924	-	blaNDM-1	subclass B1 metallo-beta-lactamase NDM-1	core	AMR	AMR	BETA-LACTAM	CARBAPENEM	270	270	100.00	100.00	270	WP_004201164.1	subclass B1 metallo-beta-lactamase NDM-1
MN657243.1	Enterobacteriaceae bacterium strain 24-16 plasmid pEC744-T5, complete sequence	113690	114499	-	blaNDM-1	subclass B1 metallo-beta-lactamase NDM-1	core	AMR	AMR	BETA-LACTAM	CARBAPENEM	270	270	100.00	100.00	270	WP_004201164.1	subclass B1 metallo-beta-lactamase NDM-1
MN657244.1	Enterobacteriaceae bacterium strain 690-16 plasmid pEC6332-T3, complete sequence	80850	81659	-	blaNDM-1	subclass B1 metallo-beta-lactamase NDM-1	core	AMR	AMR	BETA-LACTAM	CARBAPENEM	270	270	100.00	100.00	270	WP_004201164.1	subclass B1 metallo-beta-lactamase NDM-1
MN657245.1	Enterobacteriaceae bacterium strain 23-16 plasmid pEC6332-T6, complete sequence	14672	15481	+	blaNDM-1	subclass B1 metallo-beta-lactamase NDM-1	core	AMR	AMR	BETA-LACTAM	CARBAPENEM	270	270	100.00	100.00	270	WP_004201164.1	subclass B1 metallo-beta-lactamase NDM-1
MN657246.1	Enterobacteriaceae bacterium strain 23-17 plasmid pEC6332-T7, complete sequence	14709	15518	+	blaNDM-1	subclass B1 metallo-beta-lactamase NDM-1	core	AMR	AMR	BETA-LACTAM	CARBAPENEM	270	270	100.00	100.00	270	WP_004201164.1	subclass B1 metallo-beta-lactamase NDM-1
MN657247.1	Enterobacteriaceae bacterium strain 460-16 plasmid pECl-T3, complete sequence	60504	61313	-	blaNDM-1	subclass B1 metallo-beta-lactamase NDM-1	core	AMR	AMR	BETA-LACTAM	CARBAPENEM	270	270	100.00	100.00	270	WP_004201164.1	subclass B1 metallo-beta-lactamase NDM-1
MN657248.1	Enterobacteriaceae bacterium strain 22-16 plasmid pKP15-T2, complete sequence	6612	7421	-	blaNDM-1	subclass B1 metallo-beta-lactamase NDM-1	core	AMR	AMR	BETA-LACTAM	CARBAPENEM	270	270	100.00	100.00	270	WP_004201164.1	subclass B1 metallo-beta-lactamase NDM-1
MN657249.1	Enterobacteriaceae bacterium strain 1086-16 plasmid pKP39-T3, complete sequence	120725	121534	-	blaNDM-1	subclass B1 metallo-beta-lactamase NDM-1	core	AMR	AMR	BETA-LACTAM	CARBAPENEM	270	270	100.00	100.00	270	WP_004201164.1	subclass B1 metallo-beta-lactamase NDM-1
MN657250.1	Enterobacteriaceae bacterium strain 1083-16 plasmid pKP39-T4, complete sequence	120761	121570	-	blaNDM-1	subclass B1 metallo-beta-lactamase NDM-1	core	AMR	AMR	BETA-LACTAM	CARBAPENEM	270	270	100.00	100.00	270	WP_004201164.1	subclass B1 metallo-beta-lactamase NDM-1
MN657251.1	Enterobacteriaceae bacterium strain 1086-16 plasmid pKPC-2, complete sequence	24634	25512	-	blaKPC-2	carbapenem-hydrolyzing class A beta-lactamase KPC-2	core	AMR	AMR	BETA-LACTAM	CARBAPENEM	293	293	100.00	100.00	293	WP_004199234.1	carbapenem-hydrolyzing class A beta-lactamase KPC-2
MN657252.1	Enterobacteriaceae bacterium strain 21-16 plasmid pPS-T1, complete sequence	123178	123987	+	blaNDM-1	subclass B1 metallo-beta-lactamase NDM-1	core	AMR	AMR	BETA-LACTAM	CARBAPENEM	270	270	100.00	100.00	270	WP_004201164.1	subclass B1 metallo-beta-lactamase NDM-1
MN661402.1	Klebsiella quasipneumoniae strain KP18-31 plasmid pKP18-31-IMP, complete sequence	1374	2252	+	blaKPC-2	carbapenem-hydrolyzing class A beta-lactamase KPC-2	core	AMR	AMR	BETA-LACTAM	CARBAPENEM	293	293	100.00	100.00	293	WP_004199234.1	carbapenem-hydrolyzing class A beta-lactamase KPC-2
MN661402.1	Klebsiella quasipneumoniae strain KP18-31 plasmid pKP18-31-IMP, complete sequence	269301	270038	+	blaIMP-4	subclass B1 metallo-beta-lactamase IMP-4	core	AMR	AMR	BETA-LACTAM	CARBAPENEM	246	246	100.00	100.00	246	WP_015060105.1	subclass B1 metallo-beta-lactamase IMP-4
NC_009739.1	Pseudomonas aeruginosa plasmid pMATVIM-7, complete sequence	12351	13145	-	blaVIM-7	subclass B1 metallo-beta-lactamase VIM-7	core	AMR	AMR	BETA-LACTAM	CARBAPENEM	265	265	100.00	100.00	265	WP_011997479.1	subclass B1 metallo-beta-lactamase VIM-7
NC_010481.1	Acinetobacter baumannii plasmid pABIR, complete sequence	15553	16392	+	blaOXA-58	carbapenem-hydrolyzing class D beta-lactamase OXA-58	core	AMR	AMR	BETA-LACTAM	CARBAPENEM	280	280	100.00	100.00	280	WP_002002480.1	carbapenem-hydrolyzing class D beta-lactamase OXA-58
NC_010605.1	Acinetobacter baumannii ACICU plasmid pACICU1, complete sequence	13384	14223	+	blaOXA-58	carbapenem-hydrolyzing class D beta-lactamase OXA-58	core	AMR	AMR	BETA-LACTAM	CARBAPENEM	280	280	100.00	100.00	280	WP_002002480.1	carbapenem-hydrolyzing class D beta-lactamase OXA-58
NC_010605.1	Acinetobacter baumannii ACICU plasmid pACICU1, complete sequence	17398	18237	+	blaOXA-58	carbapenem-hydrolyzing class D beta-lactamase OXA-58	core	AMR	AMR	BETA-LACTAM	CARBAPENEM	280	280	100.00	100.00	280	WP_002002480.1	carbapenem-hydrolyzing class D beta-lactamase OXA-58
NC_011382.1	Klebsiella pneumoniae plasmid 15S, complete sequence	18495	19373	+	blaKPC-2	carbapenem-hydrolyzing class A beta-lactamase KPC-2	core	AMR	AMR	BETA-LACTAM	CARBAPENEM	293	293	100.00	100.00	293	WP_004199234.1	carbapenem-hydrolyzing class A beta-lactamase KPC-2
NC_011383.1	Klebsiella pneumoniae plasmid 9, complete sequence	8079	8957	+	blaKPC-2	carbapenem-hydrolyzing class A beta-lactamase KPC-2	core	AMR	AMR	BETA-LACTAM	CARBAPENEM	293	293	100.00	100.00	293	WP_004199234.1	carbapenem-hydrolyzing class A beta-lactamase KPC-2
NC_011383.1	Klebsiella pneumoniae plasmid 9, complete sequence	18042	18920	-	blaKPC-2	carbapenem-hydrolyzing class A beta-lactamase KPC-2	core	AMR	AMR	BETA-LACTAM	CARBAPENEM	293	293	100.00	100.00	293	WP_004199234.1	carbapenem-hydrolyzing class A beta-lactamase KPC-2
NC_011385.1	Klebsiella pneumoniae plasmid 12, complete sequence	44590	45468	+	blaKPC-3	carbapenem-hydrolyzing class A beta-lactamase KPC-3	core	AMR	AMR	BETA-LACTAM	CARBAPENEM	293	293	100.00	100.00	293	WP_004152396.1	carbapenem-hydrolyzing class A beta-lactamase KPC-3
NC_012006.1	Enterobacter cloacae plasmid pCHE-A, complete sequence	3043	3903	+	blaGES-5	carbapenem-hydrolyzing class A beta-lactamase GES-5	core	AMR	AMR	BETA-LACTAM	CARBAPENEM	287	287	100.00	100.00	287	WP_012658785.1	carbapenem-hydrolyzing class A beta-lactamase GES-5
NC_012555.1	Enterobacter cloacae plasmid pEC-IMP, complete sequence	146585	147322	+	blaIMP-8	subclass B1 metallo-beta-lactamase IMP-8	core	AMR	AMR	BETA-LACTAM	CARBAPENEM	246	246	100.00	100.00	246	WP_012695457.1	subclass B1 metallo-beta-lactamase IMP-8
NC_012556.1	Enterobacter cloacae plasmid pEC-IMPQ, complete sequence	146585	147322	+	blaIMP-8	subclass B1 metallo-beta-lactamase IMP-8	core	AMR	AMR	BETA-LACTAM	CARBAPENEM	246	246	100.00	100.00	246	WP_012695457.1	subclass B1 metallo-beta-lactamase IMP-8
NC_012813.1	Acinetobacter baumannii plasmid pABVA01, complete sequence	2522	3346	-	blaOXA-24	OXA-24 family carbapenem-hydrolyzing class D beta-lactamase OXA-24	core	AMR	AMR	BETA-LACTAM	CARBAPENEM	275	275	100.00	100.00	275	WP_012754353.1	OXA-24 family carbapenem-hydrolyzing class D beta-lactamase OXA-24
NC_013056.1	Acinetobacter calcoaceticus plasmid pMMCU1, complete sequence	4217	5041	+	blaOXA-24	OXA-24 family carbapenem-hydrolyzing class D beta-lactamase OXA-24	core	AMR	AMR	BETA-LACTAM	CARBAPENEM	275	275	100.00	100.00	275	WP_012754353.1	OXA-24 family carbapenem-hydrolyzing class D beta-lactamase OXA-24
NC_013277.1	Acinetobacter baumannii plasmid pMMA2, complete sequence	5229	6053	+	blaOXA-24	OXA-24 family carbapenem-hydrolyzing class D beta-lactamase OXA-24	core	AMR	AMR	BETA-LACTAM	CARBAPENEM	275	275	100.00	100.00	275	WP_012754353.1	OXA-24 family carbapenem-hydrolyzing class D beta-lactamase OXA-24
NC_013506.1	Acinetobacter baumannii plasmid pMMCU2, complete sequence	5923	6747	+	blaOXA-24	OXA-24 family carbapenem-hydrolyzing class D beta-lactamase OXA-24	core	AMR	AMR	BETA-LACTAM	CARBAPENEM	275	275	100.00	100.00	275	WP_012754353.1	OXA-24 family carbapenem-hydrolyzing class D beta-lactamase OXA-24
NC_014016.1	Klebsiella pneumoniae plasmid pKpQIL, complete sequence	15984	16862	+	blaKPC-3	carbapenem-hydrolyzing class A beta-lactamase KPC-3	core	AMR	AMR	BETA-LACTAM	CARBAPENEM	293	293	100.00	100.00	293	WP_004152396.1	carbapenem-hydrolyzing class A beta-lactamase KPC-3
NC_014208.1	Klebsiella oxytoca KOX105 plasmid pKOX105, complete sequence	18874	19671	-	blaVIM-1	subclass B1 metallo-beta-lactamase VIM-1	core	AMR	AMR	BETA-LACTAM	CARBAPENEM	266	266	100.00	100.00	266	WP_013263789.1	subclass B1 metallo-beta-lactamase VIM-1
NC_014312.1	Klebsiella pneumoniae plasmid pKP048, complete sequence	19581	20459	-	blaKPC-2	carbapenem-hydrolyzing class A beta-lactamase KPC-2	core	AMR	AMR	BETA-LACTAM	CARBAPENEM	293	293	100.00	100.00	293	WP_004199234.1	carbapenem-hydrolyzing class A beta-lactamase KPC-2
NC_014368.1	Klebsiella pneumoniae plasmid pNL194, complete sequence	45035	45832	-	blaVIM-1	subclass B1 metallo-beta-lactamase VIM-1	core	AMR	AMR	BETA-LACTAM	CARBAPENEM	266	266	100.00	100.00	266	WP_013263789.1	subclass B1 metallo-beta-lactamase VIM-1
NC_015872.1	Escherichia coli plasmid p271A, complete sequence	32697	33506	-	blaNDM-1	subclass B1 metallo-beta-lactamase NDM-1	core	AMR	AMR	BETA-LACTAM	CARBAPENEM	270	270	100.00	100.00	270	WP_004201164.1	subclass B1 metallo-beta-lactamase NDM-1
NC_016846.1	Klebsiella pneumoniae subsp. pneumoniae HS11286 plasmid pKPHS2, complete sequence	20557	21435	+	blaKPC-2	carbapenem-hydrolyzing class A beta-lactamase KPC-2	core	AMR	AMR	BETA-LACTAM	CARBAPENEM	293	293	100.00	100.00	293	WP_004199234.1	carbapenem-hydrolyzing class A beta-lactamase KPC-2
NC_016974.1	Providencia stuartii plasmid pMR0211, complete sequence	139732	140541	-	blaNDM-1	subclass B1 metallo-beta-lactamase NDM-1	core	AMR	AMR	BETA-LACTAM	CARBAPENEM	270	270	100.00	100.00	270	WP_004201164.1	subclass B1 metallo-beta-lactamase NDM-1
NC_016980.1	Klebsiella pneumoniae plasmid pNDM-MAR, complete sequence	9726	10535	+	blaNDM-1	subclass B1 metallo-beta-lactamase NDM-1	core	AMR	AMR	BETA-LACTAM	CARBAPENEM	270	270	100.00	100.00	270	WP_004201164.1	subclass B1 metallo-beta-lactamase NDM-1
NC_017848.1	Acinetobacter baumannii MDR-TJ plasmid pABTJ1, complete sequence	62371	63021	+	blaOXA	OXA-23 family carbapenem-hydrolyzing class D beta-lactamase	core	AMR	AMR	BETA-LACTAM	CARBAPENEM	217	273	79.49	100.00	217	WP_001046004.1	OXA-23 family carbapenem-hydrolyzing class D beta-lactamase OXA-23
NC_018994.1	Escherichia coli plasmid pNDM-1_Dok01, complete sequence	139828	140637	-	blaNDM-1	subclass B1 metallo-beta-lactamase NDM-1	core	AMR	AMR	BETA-LACTAM	CARBAPENEM	270	270	100.00	100.00	270	WP_004201164.1	subclass B1 metallo-beta-lactamase NDM-1
NC_019045.2	Escherichia coli plasmid pNDM102337, complete sequence	117600	118409	+	blaNDM-1	subclass B1 metallo-beta-lactamase NDM-1	core	AMR	AMR	BETA-LACTAM	CARBAPENEM	270	270	100.00	100.00	270	WP_004201164.1	subclass B1 metallo-beta-lactamase NDM-1
NC_019063.1	Escherichia coli plasmid pNDM-HK, complete sequence	10536	11345	+	blaNDM-1	subclass B1 metallo-beta-lactamase NDM-1	core	AMR	AMR	BETA-LACTAM	CARBAPENEM	270	270	100.00	100.00	270	WP_004201164.1	subclass B1 metallo-beta-lactamase NDM-1
NC_019069.1	Escherichia coli plasmid pNDM10505, complete sequence	118377	119186	+	blaNDM-1	subclass B1 metallo-beta-lactamase NDM-1	core	AMR	AMR	BETA-LACTAM	CARBAPENEM	270	270	100.00	100.00	270	WP_004201164.1	subclass B1 metallo-beta-lactamase NDM-1
NC_019081.1	Escherichia coli plasmid pHCG11, complete sequence	2848	3708	+	blaGES-20	carbapenem-hydrolyzing class A beta-lactamase GES-20	core	AMR	AMR	BETA-LACTAM	CARBAPENEM	287	287	100.00	100.00	287	WP_015059046.1	carbapenem-hydrolyzing class A beta-lactamase GES-20
NC_019089.1	Escherichia coli plasmid pGUE-NDM, complete sequence	76585	77394	-	blaNDM-1	subclass B1 metallo-beta-lactamase NDM-1	core	AMR	AMR	BETA-LACTAM	CARBAPENEM	270	270	100.00	100.00	270	WP_004201164.1	subclass B1 metallo-beta-lactamase NDM-1
NC_019152.1	Klebsiella pneumoniae plasmid pSLMT, complete sequence	12705	13583	+	blaKPC-2	carbapenem-hydrolyzing class A beta-lactamase KPC-2	core	AMR	AMR	BETA-LACTAM	CARBAPENEM	293	293	100.00	100.00	293	WP_004199234.1	carbapenem-hydrolyzing class A beta-lactamase KPC-2
NC_019153.1	Klebsiella pneumoniae plasmid pNDM-KN, complete sequence	108111	108920	-	blaNDM-1	subclass B1 metallo-beta-lactamase NDM-1	core	AMR	AMR	BETA-LACTAM	CARBAPENEM	270	270	100.00	100.00	270	WP_004201164.1	subclass B1 metallo-beta-lactamase NDM-1
NC_019154.1	Klebsiella pneumoniae plasmid pOXA-48, complete sequence	5448	6242	-	blaOXA-48	OXA-48 family carbapenem-hydrolyzing class D beta-lactamase OXA-48	core	AMR	AMR	BETA-LACTAM	CARBAPENEM	265	265	100.00	100.00	265	WP_015059991.1	OXA-48 family carbapenem-hydrolyzing class D beta-lactamase OXA-48
NC_019155.1	Klebsiella pneumoniae plasmid pKpQIL-IT, complete sequence	8677	9555	-	blaKPC-3	carbapenem-hydrolyzing class A beta-lactamase KPC-3	core	AMR	AMR	BETA-LACTAM	CARBAPENEM	293	293	100.00	100.00	293	WP_004152396.1	carbapenem-hydrolyzing class A beta-lactamase KPC-3
NC_019158.1	Klebsiella pneumoniae plasmid pNDM10469, complete sequence	108315	109124	+	blaNDM-1	subclass B1 metallo-beta-lactamase NDM-1	core	AMR	AMR	BETA-LACTAM	CARBAPENEM	270	270	100.00	100.00	270	WP_004201164.1	subclass B1 metallo-beta-lactamase NDM-1
NC_019160.1	Klebsiella pneumoniae plasmid pKP3-A, complete sequence	4141	4935	+	blaOXA-181	OXA-48 family carbapenem-hydrolyzing class D beta-lactamase OXA-181	core	AMR	AMR	BETA-LACTAM	CARBAPENEM	265	265	100.00	100.00	265	WP_015060052.1	OXA-48 family carbapenem-hydrolyzing class D beta-lactamase OXA-181
NC_019161.1	Klebsiella pneumoniae plasmid pKPC-NY79, complete sequence	15118	15996	-	blaKPC-2	carbapenem-hydrolyzing class A beta-lactamase KPC-2	core	AMR	AMR	BETA-LACTAM	CARBAPENEM	293	293	100.00	100.00	293	WP_004199234.1	carbapenem-hydrolyzing class A beta-lactamase KPC-2
NC_019162.1	Klebsiella pneumoniae plasmid pNDM-HN380, complete sequence	17830	18639	-	blaNDM-1	subclass B1 metallo-beta-lactamase NDM-1	core	AMR	AMR	BETA-LACTAM	CARBAPENEM	270	270	100.00	100.00	270	WP_004201164.1	subclass B1 metallo-beta-lactamase NDM-1
NC_019163.1	Klebsiella pneumoniae plasmid pTR4, complete sequence	23132	23941	-	blaNDM-1	subclass B1 metallo-beta-lactamase NDM-1	core	AMR	AMR	BETA-LACTAM	CARBAPENEM	270	270	100.00	100.00	270	WP_004201164.1	subclass B1 metallo-beta-lactamase NDM-1
NC_019165.1	Klebsiella pneumoniae plasmid pKPN101-IT, complete sequence	8677	9555	-	blaKPC-2	carbapenem-hydrolyzing class A beta-lactamase KPC-2	core	AMR	AMR	BETA-LACTAM	CARBAPENEM	293	293	100.00	100.00	293	WP_004199234.1	carbapenem-hydrolyzing class A beta-lactamase KPC-2
NC_019199.1	Acinetobacter baumannii plasmid pMMCU3, complete sequence	4425	5249	+	blaOXA-24	OXA-24 family carbapenem-hydrolyzing class D beta-lactamase OXA-24	core	AMR	AMR	BETA-LACTAM	CARBAPENEM	275	275	100.00	100.00	275	WP_012754353.1	OXA-24 family carbapenem-hydrolyzing class D beta-lactamase OXA-24
NC_019268.1	Acinetobacter lwoffii plasmid pNDM-BJ01, complete sequence	9068	9877	+	blaNDM-1	subclass B1 metallo-beta-lactamase NDM-1	core	AMR	AMR	BETA-LACTAM	CARBAPENEM	270	270	100.00	100.00	270	WP_004201164.1	subclass B1 metallo-beta-lactamase NDM-1
NC_019280.1	Acinetobacter baumannii plasmid pMMD, complete sequence	4167	4991	+	blaOXA-24	OXA-24 family carbapenem-hydrolyzing class D beta-lactamase OXA-24	core	AMR	AMR	BETA-LACTAM	CARBAPENEM	275	275	100.00	100.00	275	WP_012754353.1	OXA-24 family carbapenem-hydrolyzing class D beta-lactamase OXA-24
NC_019281.1	Acinetobacter lwoffii plasmid pNDM-BJ02, complete sequence	9068	9877	+	blaNDM-1	subclass B1 metallo-beta-lactamase NDM-1	core	AMR	AMR	BETA-LACTAM	CARBAPENEM	270	270	100.00	100.00	270	WP_004201164.1	subclass B1 metallo-beta-lactamase NDM-1
NC_019346.1	Enterobacter cloacae plasmid pNE1280, complete sequence	28044	28922	+	blaKPC-4	carbapenem-hydrolyzing class A beta-lactamase KPC-4	core	AMR	AMR	BETA-LACTAM	CARBAPENEM	293	293	100.00	100.00	293	WP_015062847.1	carbapenem-hydrolyzing class A beta-lactamase KPC-4
NC_019359.1	Acinetobacter baumannii plasmid pAB120, complete sequence	2188	3012	-	blaOXA-72	OXA-24 family carbapenem-hydrolyzing class D beta-lactamase OXA-72	core	AMR	AMR	BETA-LACTAM	CARBAPENEM	275	275	100.00	100.00	275	WP_000713530.1	OXA-24 family carbapenem-hydrolyzing class D beta-lactamase OXA-72
NC_019359.1	Acinetobacter baumannii plasmid pAB120, complete sequence	9003	9827	+	blaOXA-72	OXA-24 family carbapenem-hydrolyzing class D beta-lactamase OXA-72	core	AMR	AMR	BETA-LACTAM	CARBAPENEM	275	275	100.00	100.00	275	WP_000713530.1	OXA-24 family carbapenem-hydrolyzing class D beta-lactamase OXA-72
NC_019360.1	Citrobacter freundii plasmid pNDM-CIT, complete sequence	15319	16128	-	blaNDM-1	subclass B1 metallo-beta-lactamase NDM-1	core	AMR	AMR	BETA-LACTAM	CARBAPENEM	270	270	100.00	100.00	270	WP_004201164.1	subclass B1 metallo-beta-lactamase NDM-1
NC_019368.1	Enterobacter cloacae plasmid pEl1573, complete sequence	56121	56858	+	blaIMP-4	subclass B1 metallo-beta-lactamase IMP-4	core	AMR	AMR	BETA-LACTAM	CARBAPENEM	246	246	100.00	100.00	246	WP_015060105.1	subclass B1 metallo-beta-lactamase IMP-4
NC_019375.1	Providencia stuartii plasmid pTC2, complete sequence	6606	7403	+	blaVIM-1	subclass B1 metallo-beta-lactamase VIM-1	core	AMR	AMR	BETA-LACTAM	CARBAPENEM	266	266	100.00	100.00	266	WP_013263789.1	subclass B1 metallo-beta-lactamase VIM-1
NC_019384.1	Klebsiella pneumoniae plasmid pKpS90, complete sequence	5276	6154	+	blaKPC-2	carbapenem-hydrolyzing class A beta-lactamase KPC-2	core	AMR	AMR	BETA-LACTAM	CARBAPENEM	293	293	100.00	100.00	293	WP_004199234.1	carbapenem-hydrolyzing class A beta-lactamase KPC-2
NC_019534.1	Bacteroides fragilis plasmid pBFUK1, complete sequence	2913	3659	+	cfiA2	subclass B1 metallo-beta-lactamase CfiA2	core	AMR	AMR	BETA-LACTAM	CARBAPENEM	249	249	100.00	100.00	249	WP_015083750.1	subclass B1 metallo-beta-lactamase CfiA2
NC_019888.1	Klebsiella pneumoniae plasmid pBK31551, complete sequence	54274	55152	+	blaKPC-4	carbapenem-hydrolyzing class A beta-lactamase KPC-4	core	AMR	AMR	BETA-LACTAM	CARBAPENEM	293	293	100.00	100.00	293	WP_015062847.1	carbapenem-hydrolyzing class A beta-lactamase KPC-4
NC_019889.1	Klebsiella pneumoniae plasmid pNDM-OM, complete sequence	47993	48802	+	blaNDM-1	subclass B1 metallo-beta-lactamase NDM-1	core	AMR	AMR	BETA-LACTAM	CARBAPENEM	270	270	100.00	100.00	270	WP_004201164.1	subclass B1 metallo-beta-lactamase NDM-1
NC_019899.1	Klebsiella pneumoniae plasmid pBK31567, complete sequence	7102	7980	-	blaKPC-5	carbapenem-hydrolyzing class A beta-lactamase KPC-5	core	AMR	AMR	BETA-LACTAM	CARBAPENEM	293	293	100.00	100.00	293	WP_015256839.1	carbapenem-hydrolyzing class A beta-lactamase KPC-5
NC_019906.1	Pseudomonas putida HB3267 plasmid pPC9, complete sequence	33405	34202	-	blaVIM-1	subclass B1 metallo-beta-lactamase VIM-1	core	AMR	AMR	BETA-LACTAM	CARBAPENEM	266	266	100.00	100.00	266	WP_013263789.1	subclass B1 metallo-beta-lactamase VIM-1
NC_019985.2	Acinetobacter baumannii ZW85-1 plasmid pAbNDM-1, complete sequence	9068	9877	+	blaNDM-1	subclass B1 metallo-beta-lactamase NDM-1	core	AMR	AMR	BETA-LACTAM	CARBAPENEM	270	270	100.00	100.00	270	WP_004201164.1	subclass B1 metallo-beta-lactamase NDM-1
NC_020123.1	Citrobacter freundii plasmid pT-OXA-181, complete sequence	14587	15381	+	blaOXA-181	OXA-48 family carbapenem-hydrolyzing class D beta-lactamase OXA-181	core	AMR	AMR	BETA-LACTAM	CARBAPENEM	265	265	100.00	100.00	265	WP_015060052.1	OXA-48 family carbapenem-hydrolyzing class D beta-lactamase OXA-181
NC_020132.1	Klebsiella pneumoniae plasmid pBK32179, complete sequence	12624	13502	+	blaKPC-2	carbapenem-hydrolyzing class A beta-lactamase KPC-2	core	AMR	AMR	BETA-LACTAM	CARBAPENEM	293	293	100.00	100.00	293	WP_004199234.1	carbapenem-hydrolyzing class A beta-lactamase KPC-2
NC_020452.1	Pseudomonas aeruginosa plasmid pNOR-2000, complete sequence	15495	16292	-	blaVIM-2	subclass B1 metallo-beta-lactamase VIM-2	core	AMR	AMR	BETA-LACTAM	CARBAPENEM	266	266	100.00	100.00	266	WP_003108247.1	subclass B1 metallo-beta-lactamase VIM-2
NC_020811.1	Klebsiella pneumoniae plasmid pKPN5047, complete sequence	17830	18639	-	blaNDM-1	subclass B1 metallo-beta-lactamase NDM-1	core	AMR	AMR	BETA-LACTAM	CARBAPENEM	270	270	100.00	100.00	270	WP_004201164.1	subclass B1 metallo-beta-lactamase NDM-1
NC_020818.1	Acinetobacter baumannii plasmid pNDM-AB, complete sequence	9068	9877	+	blaNDM-1	subclass B1 metallo-beta-lactamase NDM-1	core	AMR	AMR	BETA-LACTAM	CARBAPENEM	270	270	100.00	100.00	270	WP_004201164.1	subclass B1 metallo-beta-lactamase NDM-1
NC_020893.1	Klebsiella pneumoniae plasmid pKPC-LK30, complete sequence	65270	66148	-	blaKPC-2	carbapenem-hydrolyzing class A beta-lactamase KPC-2	core	AMR	AMR	BETA-LACTAM	CARBAPENEM	293	293	100.00	100.00	293	WP_004199234.1	carbapenem-hydrolyzing class A beta-lactamase KPC-2
NC_021078.1	Klebsiella pneumoniae plasmid pJEG011, complete sequence	5447	6241	-	blaOXA-48	OXA-48 family carbapenem-hydrolyzing class D beta-lactamase OXA-48	core	AMR	AMR	BETA-LACTAM	CARBAPENEM	265	265	100.00	100.00	265	WP_015059991.1	OXA-48 family carbapenem-hydrolyzing class D beta-lactamase OXA-48
NC_021087.1	Enterobacter cloacae plasmid unnamed, complete sequence	4348	5097	+	blaGIM-1	subclass B1 metallo-beta-lactamase GIM-1	core	AMR	AMR	BETA-LACTAM	CARBAPENEM	250	250	100.00	100.00	250	WP_015588753.1	subclass B1 metallo-beta-lactamase GIM-1
NC_021180.1	Klebsiella pneumoniae plasmid pNDM-1saitama01, complete sequence	32965	33774	+	blaNDM-1	subclass B1 metallo-beta-lactamase NDM-1	core	AMR	AMR	BETA-LACTAM	CARBAPENEM	270	270	100.00	100.00	270	WP_004201164.1	subclass B1 metallo-beta-lactamase NDM-1
NC_021198.1	Klebsiella pneumoniae subsp. pneumoniae KPX plasmid pKPX-1, complete sequence	187931	188740	-	blaNDM-1	subclass B1 metallo-beta-lactamase NDM-1	core	AMR	AMR	BETA-LACTAM	CARBAPENEM	270	270	100.00	100.00	270	WP_004201164.1	subclass B1 metallo-beta-lactamase NDM-1
NC_021238.1	Klebsiella pneumoniae plasmid pKP1433, complete sequence	15763	16641	-	blaKPC-2	carbapenem-hydrolyzing class A beta-lactamase KPC-2	core	AMR	AMR	BETA-LACTAM	CARBAPENEM	293	293	100.00	100.00	293	WP_004199234.1	carbapenem-hydrolyzing class A beta-lactamase KPC-2
NC_021488.1	Klebsiella pneumoniae plasmid pKPoxa-48N1, complete sequence	36076	36870	-	blaOXA-48	OXA-48 family carbapenem-hydrolyzing class D beta-lactamase OXA-48	core	AMR	AMR	BETA-LACTAM	CARBAPENEM	265	265	100.00	100.00	265	WP_015059991.1	OXA-48 family carbapenem-hydrolyzing class D beta-lactamase OXA-48
NC_021489.1	Acinetobacter baumannii plasmid pAB-NCGM253, complete sequence	5268	6092	+	blaOXA-72	OXA-24 family carbapenem-hydrolyzing class D beta-lactamase OXA-72	core	AMR	AMR	BETA-LACTAM	CARBAPENEM	275	275	100.00	100.00	275	WP_000713530.1	OXA-24 family carbapenem-hydrolyzing class D beta-lactamase OXA-72
NC_021501.1	Klebsiella michiganensis E718 plasmid pKOX_NDM1, complete sequence	38692	39501	-	blaNDM-1	subclass B1 metallo-beta-lactamase NDM-1	core	AMR	AMR	BETA-LACTAM	CARBAPENEM	270	270	100.00	100.00	270	WP_004201164.1	subclass B1 metallo-beta-lactamase NDM-1
NC_021502.1	Klebsiella pneumoniae plasmid pKPoxa-48N2, complete sequence	36076	36870	-	blaOXA-48	OXA-48 family carbapenem-hydrolyzing class D beta-lactamase OXA-48	core	AMR	AMR	BETA-LACTAM	CARBAPENEM	265	265	100.00	100.00	265	WP_015059991.1	OXA-48 family carbapenem-hydrolyzing class D beta-lactamase OXA-48
NC_021622.1	Klebsiella pneumoniae plasmid pK45-67VIM, complete sequence	39569	40366	-	blaVIM-1	subclass B1 metallo-beta-lactamase VIM-1	core	AMR	AMR	BETA-LACTAM	CARBAPENEM	266	266	100.00	100.00	266	WP_013263789.1	subclass B1 metallo-beta-lactamase VIM-1
NC_021655.1	Klebsiella pneumoniae plasmid pKpQIL-LS6, complete sequence	12608	13486	+	blaKPC-3	carbapenem-hydrolyzing class A beta-lactamase KPC-3	core	AMR	AMR	BETA-LACTAM	CARBAPENEM	293	293	100.00	100.00	293	WP_004152396.1	carbapenem-hydrolyzing class A beta-lactamase KPC-3
NC_021660.2	Klebsiella pneumoniae FCF3SP plasmid pKPC_FCF/3SP, complete sequence	34742	35620	+	blaKPC-2	carbapenem-hydrolyzing class A beta-lactamase KPC-2	core	AMR	AMR	BETA-LACTAM	CARBAPENEM	293	293	100.00	100.00	293	WP_004199234.1	carbapenem-hydrolyzing class A beta-lactamase KPC-2
NC_021664.2	Klebsiella pneumoniae FCF1305 plasmid pKPC_FCF13/05, complete sequence	33218	34096	+	blaKPC-2	carbapenem-hydrolyzing class A beta-lactamase KPC-2	core	AMR	AMR	BETA-LACTAM	CARBAPENEM	293	293	100.00	100.00	293	WP_004199234.1	carbapenem-hydrolyzing class A beta-lactamase KPC-2
NC_021734.1	Acinetobacter baumannii BJAB0715 plasmid pBJAB0715, complete sequence	47978	48817	+	blaOXA-58	carbapenem-hydrolyzing class D beta-lactamase OXA-58	core	AMR	AMR	BETA-LACTAM	CARBAPENEM	280	280	100.00	100.00	280	WP_002002480.1	carbapenem-hydrolyzing class D beta-lactamase OXA-58
NC_022242.1	Achromobacter denitrificans plasmid pAX22, complete sequence	6717	7514	+	blaVIM-1	subclass B1 metallo-beta-lactamase VIM-1	core	AMR	AMR	BETA-LACTAM	CARBAPENEM	266	266	100.00	100.00	266	WP_013263789.1	subclass B1 metallo-beta-lactamase VIM-1
NC_022345.1	Pseudomonas aeruginosa plasmid pPA-2, complete sequence	1238	2116	+	blaKPC	KPC family carbapenem-hydrolyzing class A beta-lactamase	core	AMR	AMR	BETA-LACTAM	CARBAPENEM	293	293	100.00	99.66	293	WP_015062847.1	carbapenem-hydrolyzing class A beta-lactamase KPC-4
NC_022346.1	Pseudomonas aeruginosa plasmid pCOL-1, complete sequence	17140	18018	+	blaKPC-2	carbapenem-hydrolyzing class A beta-lactamase KPC-2	core	AMR	AMR	BETA-LACTAM	CARBAPENEM	293	293	100.00	100.00	293	WP_004199234.1	carbapenem-hydrolyzing class A beta-lactamase KPC-2
NC_022375.2	Escherichia coli plasmid pNDM-BTR, complete sequence	34381	35190	-	blaNDM-1	subclass B1 metallo-beta-lactamase NDM-1	core	AMR	AMR	BETA-LACTAM	CARBAPENEM	270	270	100.00	100.00	270	WP_004201164.1	subclass B1 metallo-beta-lactamase NDM-1
NC_022520.1	Klebsiella pneumoniae plasmid pBK15692, complete sequence	61130	62008	-	blaKPC-3	carbapenem-hydrolyzing class A beta-lactamase KPC-3	core	AMR	AMR	BETA-LACTAM	CARBAPENEM	293	293	100.00	100.00	293	WP_004152396.1	carbapenem-hydrolyzing class A beta-lactamase KPC-3
NC_022589.1	Providencia rettgeri plasmid pPrY2001, complete sequence	64599	65408	+	blaNDM-1	subclass B1 metallo-beta-lactamase NDM-1	core	AMR	AMR	BETA-LACTAM	CARBAPENEM	270	270	100.00	100.00	270	WP_004201164.1	subclass B1 metallo-beta-lactamase NDM-1
NC_022609.1	Klebsiella pneumoniae plasmid pKp11-42, complete sequence	108594	109403	+	blaNDM-1	subclass B1 metallo-beta-lactamase NDM-1	core	AMR	AMR	BETA-LACTAM	CARBAPENEM	270	270	100.00	100.00	270	WP_004201164.1	subclass B1 metallo-beta-lactamase NDM-1
NC_022652.1	Klebsiella pneumoniae plasmid pIMP-PH114, complete sequence	102523	103260	+	blaIMP-4	subclass B1 metallo-beta-lactamase IMP-4	core	AMR	AMR	BETA-LACTAM	CARBAPENEM	246	246	100.00	100.00	246	WP_015060105.1	subclass B1 metallo-beta-lactamase IMP-4
NC_022740.1	Klebsiella pneumoniae plasmid pNDM_MGR194, complete sequence	8407	9216	-	blaNDM-5	subclass B1 metallo-beta-lactamase NDM-5	core	AMR	AMR	BETA-LACTAM	CARBAPENEM	270	270	100.00	100.00	270	WP_023408309.1	subclass B1 metallo-beta-lactamase NDM-5
NC_022885.1	Escherichia coli plasmid pKPC-LKEc, complete sequence	69148	70026	+	blaKPC-2	carbapenem-hydrolyzing class A beta-lactamase KPC-2	core	AMR	AMR	BETA-LACTAM	CARBAPENEM	293	293	100.00	100.00	293	WP_004199234.1	carbapenem-hydrolyzing class A beta-lactamase KPC-2
NC_023027.1	Klebsiella pneumoniae plasmid unnamed, complete sequence	5903	6697	-	blaOXA-48	OXA-48 family carbapenem-hydrolyzing class D beta-lactamase OXA-48	core	AMR	AMR	BETA-LACTAM	CARBAPENEM	265	265	100.00	100.00	265	WP_015059991.1	OXA-48 family carbapenem-hydrolyzing class D beta-lactamase OXA-48
NC_023274.1	Pseudomonas putida plasmid pLD209, complete sequence	2395	3192	+	blaVIM-2	subclass B1 metallo-beta-lactamase VIM-2	core	AMR	AMR	BETA-LACTAM	CARBAPENEM	266	266	100.00	100.00	266	WP_003108247.1	subclass B1 metallo-beta-lactamase VIM-2
NC_023322.1	Acinetobacter bereziniae plasmid pNDM-40-1, complete sequence	8810	9619	+	blaNDM-1	subclass B1 metallo-beta-lactamase NDM-1	core	AMR	AMR	BETA-LACTAM	CARBAPENEM	270	270	100.00	100.00	270	WP_004201164.1	subclass B1 metallo-beta-lactamase NDM-1
NC_023331.1	Klebsiella pneumoniae plasmid pHS062105-3, complete sequence	36833	37711	-	blaKPC-2	carbapenem-hydrolyzing class A beta-lactamase KPC-2	core	AMR	AMR	BETA-LACTAM	CARBAPENEM	293	293	100.00	100.00	293	WP_004199234.1	carbapenem-hydrolyzing class A beta-lactamase KPC-2
NC_023903.1	Klebsiella pneumoniae plasmid pGR-1504, complete sequence	15984	16862	+	blaKPC-2	carbapenem-hydrolyzing class A beta-lactamase KPC-2	core	AMR	AMR	BETA-LACTAM	CARBAPENEM	293	293	100.00	100.00	293	WP_004199234.1	carbapenem-hydrolyzing class A beta-lactamase KPC-2
NC_023904.1	Klebsiella pneumoniae plasmid pGR-1780, complete sequence	15984	16862	+	blaKPC-2	carbapenem-hydrolyzing class A beta-lactamase KPC-2	core	AMR	AMR	BETA-LACTAM	CARBAPENEM	293	293	100.00	100.00	293	WP_004199234.1	carbapenem-hydrolyzing class A beta-lactamase KPC-2
NC_023905.1	Klebsiella pneumoniae plasmid pGR-1870, complete sequence	15984	16862	+	blaKPC-2	carbapenem-hydrolyzing class A beta-lactamase KPC-2	core	AMR	AMR	BETA-LACTAM	CARBAPENEM	293	293	100.00	100.00	293	WP_004199234.1	carbapenem-hydrolyzing class A beta-lactamase KPC-2
NC_023906.1	Klebsiella pneumoniae plasmid pGR-3913, complete sequence	15984	16862	+	blaKPC-2	carbapenem-hydrolyzing class A beta-lactamase KPC-2	core	AMR	AMR	BETA-LACTAM	CARBAPENEM	293	293	100.00	100.00	293	WP_004199234.1	carbapenem-hydrolyzing class A beta-lactamase KPC-2
NC_023907.1	Escherichia coli plasmid pHS102707, complete sequence	18103	18981	-	blaKPC-2	carbapenem-hydrolyzing class A beta-lactamase KPC-2	core	AMR	AMR	BETA-LACTAM	CARBAPENEM	293	293	100.00	100.00	293	WP_004199234.1	carbapenem-hydrolyzing class A beta-lactamase KPC-2
NC_023909.1	Escherichia coli plasmid pEcNDM1, complete sequence	11681	12490	-	blaNDM-1	subclass B1 metallo-beta-lactamase NDM-1	core	AMR	AMR	BETA-LACTAM	CARBAPENEM	270	270	100.00	100.00	270	WP_004201164.1	subclass B1 metallo-beta-lactamase NDM-1
NC_023911.1	Raoultella planticola plasmid pKpNDM1, complete sequence	204414	205223	+	blaNDM-1	subclass B1 metallo-beta-lactamase NDM-1	core	AMR	AMR	BETA-LACTAM	CARBAPENEM	270	270	100.00	100.00	270	WP_004201164.1	subclass B1 metallo-beta-lactamase NDM-1
NC_023914.1	Enterobacter cloacae plasmid pNDM-HF727, complete sequence	17830	18639	-	blaNDM-1	subclass B1 metallo-beta-lactamase NDM-1	core	AMR	AMR	BETA-LACTAM	CARBAPENEM	270	270	100.00	100.00	270	WP_004201164.1	subclass B1 metallo-beta-lactamase NDM-1
NC_024954.1	Escherichia coli plasmid pNDM-ECS01, complete sequence	23134	23943	-	blaNDM-1	subclass B1 metallo-beta-lactamase NDM-1	core	AMR	AMR	BETA-LACTAM	CARBAPENEM	270	270	100.00	100.00	270	WP_004201164.1	subclass B1 metallo-beta-lactamase NDM-1
NC_024967.1	Escherichia coli plasmid pYD626E, complete sequence	47841	48719	+	blaKPC-2	carbapenem-hydrolyzing class A beta-lactamase KPC-2	core	AMR	AMR	BETA-LACTAM	CARBAPENEM	293	293	100.00	100.00	293	WP_004199234.1	carbapenem-hydrolyzing class A beta-lactamase KPC-2
NC_024987.1	Enterobacter cloacae plasmid pCY-VIM, complete sequence	5478	6275	+	blaVIM-1	subclass B1 metallo-beta-lactamase VIM-1	core	AMR	AMR	BETA-LACTAM	CARBAPENEM	266	266	100.00	100.00	266	WP_013263789.1	subclass B1 metallo-beta-lactamase VIM-1
NC_025000.1	Acinetobacter lwoffii plasmid pNDM-Iz4b, complete sequence	9068	9877	+	blaNDM-1	subclass B1 metallo-beta-lactamase NDM-1	core	AMR	AMR	BETA-LACTAM	CARBAPENEM	270	270	100.00	100.00	270	WP_004201164.1	subclass B1 metallo-beta-lactamase NDM-1
NC_025019.1	Klebsiella pneumoniae subsp. ozaenae plasmid pKo6, complete sequence	5441	6319	+	blaKPC-2	carbapenem-hydrolyzing class A beta-lactamase KPC-2	core	AMR	AMR	BETA-LACTAM	CARBAPENEM	293	293	100.00	100.00	293	WP_004199234.1	carbapenem-hydrolyzing class A beta-lactamase KPC-2
NC_025109.2	Acinetobacter baumannii plasmid pA85-3, complete sequence	51780	52598	-	blaOXA-23	OXA-23 family carbapenem-hydrolyzing class D beta-lactamase OXA-23	core	AMR	AMR	BETA-LACTAM	CARBAPENEM	273	273	100.00	100.00	273	WP_001046004.1	OXA-23 family carbapenem-hydrolyzing class D beta-lactamase OXA-23
NC_025116.1	Acinetobacter sp. M131 plasmid pM131_NDM1, complete sequence	17669	18478	+	blaNDM-1	subclass B1 metallo-beta-lactamase NDM-1	core	AMR	AMR	BETA-LACTAM	CARBAPENEM	270	270	100.00	100.00	270	WP_004201164.1	subclass B1 metallo-beta-lactamase NDM-1
NC_025130.1	Raoultella planticola plasmid NDM-1, complete sequence	42215	43024	+	blaNDM-1	subclass B1 metallo-beta-lactamase NDM-1	core	AMR	AMR	BETA-LACTAM	CARBAPENEM	270	270	100.00	100.00	270	WP_004201164.1	subclass B1 metallo-beta-lactamase NDM-1
NC_025131.1	Klebsiella pneumoniae plasmid pBK30683, complete sequence	105745	106623	-	blaKPC-3	carbapenem-hydrolyzing class A beta-lactamase KPC-3	core	AMR	AMR	BETA-LACTAM	CARBAPENEM	293	293	100.00	100.00	293	WP_004152396.1	carbapenem-hydrolyzing class A beta-lactamase KPC-3
NC_025166.1	Klebsiella pneumoniae plasmid pKpQIL-10, complete sequence	12173	13051	+	blaKPC-2	carbapenem-hydrolyzing class A beta-lactamase KPC-2	core	AMR	AMR	BETA-LACTAM	CARBAPENEM	293	293	100.00	100.00	293	WP_004199234.1	carbapenem-hydrolyzing class A beta-lactamase KPC-2
NC_025167.1	Escherichia coli plasmid pKpQIL-Ec, complete sequence	12173	13051	+	blaKPC-2	carbapenem-hydrolyzing class A beta-lactamase KPC-2	core	AMR	AMR	BETA-LACTAM	CARBAPENEM	293	293	100.00	100.00	293	WP_004199234.1	carbapenem-hydrolyzing class A beta-lactamase KPC-2
NC_025168.1	Acinetobacter baumannii plasmid AbATCC329, complete sequence	4366	5190	+	blaOXA-24	OXA-24 family carbapenem-hydrolyzing class D beta-lactamase OXA-24	core	AMR	AMR	BETA-LACTAM	CARBAPENEM	275	275	100.00	100.00	275	WP_012754353.1	OXA-24 family carbapenem-hydrolyzing class D beta-lactamase OXA-24
NC_025172.1	Acinetobacter sp. M131 plasmid pM131-2, complete sequence	56572	57411	-	blaOXA-58	carbapenem-hydrolyzing class D beta-lactamase OXA-58	core	AMR	AMR	BETA-LACTAM	CARBAPENEM	280	280	100.00	100.00	280	WP_002002480.1	carbapenem-hydrolyzing class D beta-lactamase OXA-58
NC_025183.1	Escherichia coli plasmid pECN580, complete sequence	4662	5540	+	blaKPC-2	carbapenem-hydrolyzing class A beta-lactamase KPC-2	core	AMR	AMR	BETA-LACTAM	CARBAPENEM	293	293	100.00	100.00	293	WP_004199234.1	carbapenem-hydrolyzing class A beta-lactamase KPC-2
NC_025184.1	Klebsiella pneumoniae plasmid pRJF866, complete sequence	71284	72093	+	blaNDM-1	subclass B1 metallo-beta-lactamase NDM-1	core	AMR	AMR	BETA-LACTAM	CARBAPENEM	270	270	100.00	100.00	270	WP_004201164.1	subclass B1 metallo-beta-lactamase NDM-1
NC_025185.1	Klebsiella pneumoniae plasmid pBK30661, complete sequence	37753	38631	-	blaKPC-3	carbapenem-hydrolyzing class A beta-lactamase KPC-3	core	AMR	AMR	BETA-LACTAM	CARBAPENEM	293	293	100.00	100.00	293	WP_004152396.1	carbapenem-hydrolyzing class A beta-lactamase KPC-3
NC_025186.1	Klebsiella pneumoniae subsp. pneumoniae plasmid pOW16C2, complete sequence	30568	31365	+	blaVIM-1	subclass B1 metallo-beta-lactamase VIM-1	core	AMR	AMR	BETA-LACTAM	CARBAPENEM	266	266	100.00	100.00	266	WP_013263789.1	subclass B1 metallo-beta-lactamase VIM-1
NC_025187.1	Klebsiella pneumoniae plasmid pKpQIL-234, complete sequence	12173	13051	+	blaKPC-2	carbapenem-hydrolyzing class A beta-lactamase KPC-2	core	AMR	AMR	BETA-LACTAM	CARBAPENEM	293	293	100.00	100.00	293	WP_004199234.1	carbapenem-hydrolyzing class A beta-lactamase KPC-2
NC_032098.1	Enterobacter cloacae plasmid pEC4365, complete sequence	12176	13054	+	blaKPC-2	carbapenem-hydrolyzing class A beta-lactamase KPC-2	core	AMR	AMR	BETA-LACTAM	CARBAPENEM	293	293	100.00	100.00	293	WP_004199234.1	carbapenem-hydrolyzing class A beta-lactamase KPC-2
NC_032101.1	Enterobacter cloacae plasmid pG6809-2, complete sequence	25800	26597	+	blaVIM-1	subclass B1 metallo-beta-lactamase VIM-1	core	AMR	AMR	BETA-LACTAM	CARBAPENEM	266	266	100.00	100.00	266	WP_013263789.1	subclass B1 metallo-beta-lactamase VIM-1
NC_032103.1	Klebsiella pneumoniae plasmid p628-KPC, complete sequence	18862	19740	-	blaKPC-2	carbapenem-hydrolyzing class A beta-lactamase KPC-2	core	AMR	AMR	BETA-LACTAM	CARBAPENEM	293	293	100.00	100.00	293	WP_004199234.1	carbapenem-hydrolyzing class A beta-lactamase KPC-2
NZ_AP013064.1	Serratia marcescens SM39 plasmid pSMC1, complete sequence	27852	28589	-	blaIMP-1	subclass B1 metallo-beta-lactamase IMP-1	core	AMR	AMR	BETA-LACTAM	CARBAPENEM	246	246	100.00	100.00	246	WP_003159548.1	subclass B1 metallo-beta-lactamase IMP-1
NZ_AP014939.1	Citrobacter freundii strain KHM 243 plasmid pKHM-1, complete sequence	135213	135935	+	blaKHM-1	subclass B1 metallo-beta-lactamase KHM-1	core	AMR	AMR	BETA-LACTAM	CARBAPENEM	241	241	100.00	100.00	241	WP_032492430.1	subclass B1 metallo-beta-lactamase KHM-1
NZ_AP018137.1	Escherichia coli strain M105 isolate M105 plasmid pM105_mF, complete sequence	17303	18112	+	blaNDM-5	subclass B1 metallo-beta-lactamase NDM-5	core	AMR	AMR	BETA-LACTAM	CARBAPENEM	270	270	100.00	100.00	270	WP_023408309.1	subclass B1 metallo-beta-lactamase NDM-5
NZ_AP018138.1	Escherichia coli strain M107 isolate M107 plasmid pM107_FII, complete sequence	19485	20294	+	blaNDM-5	subclass B1 metallo-beta-lactamase NDM-5	core	AMR	AMR	BETA-LACTAM	CARBAPENEM	270	270	100.00	100.00	270	WP_023408309.1	subclass B1 metallo-beta-lactamase NDM-5
NZ_AP018139.1	Escherichia coli strain M109 isolate M109 plasmid pM109_FII, complete sequence	13010	13819	+	blaNDM-4	subclass B1 metallo-beta-lactamase NDM-4	core	AMR	AMR	BETA-LACTAM	CARBAPENEM	270	270	100.00	100.00	270	WP_063860861.1	subclass B1 metallo-beta-lactamase NDM-4
NZ_AP018141.1	Escherichia coli strain M110 isolate M110 plasmid pM110_X3, complete sequence	34499	35308	+	blaNDM-7	subclass B1 metallo-beta-lactamase NDM-7	core	AMR	AMR	BETA-LACTAM	CARBAPENEM	270	270	100.00	100.00	270	WP_032495622.1	subclass B1 metallo-beta-lactamase NDM-7
NZ_AP018142.1	Escherichia coli strain M213 isolate M213 plasmid pM213_X3, complete sequence	32911	33720	+	blaNDM-4	subclass B1 metallo-beta-lactamase NDM-4	core	AMR	AMR	BETA-LACTAM	CARBAPENEM	270	270	100.00	100.00	270	WP_063860861.1	subclass B1 metallo-beta-lactamase NDM-4
NZ_AP018143.1	Escherichia coli strain M214 isolate M214 plasmid pM214_AC2, complete sequence	133227	134036	+	blaNDM-1	subclass B1 metallo-beta-lactamase NDM-1	core	AMR	AMR	BETA-LACTAM	CARBAPENEM	270	270	100.00	100.00	270	WP_004201164.1	subclass B1 metallo-beta-lactamase NDM-1
NZ_AP018144.1	Escherichia coli strain M214 isolate M214 plasmid pM214_FII, complete sequence	19485	20294	+	blaNDM-5	subclass B1 metallo-beta-lactamase NDM-5	core	AMR	AMR	BETA-LACTAM	CARBAPENEM	270	270	100.00	100.00	270	WP_023408309.1	subclass B1 metallo-beta-lactamase NDM-5
NZ_AP018146.1	Escherichia coli strain M216 isolate M216 plasmid pM216_X3, complete sequence	35538	36347	+	blaNDM-4	subclass B1 metallo-beta-lactamase NDM-4	core	AMR	AMR	BETA-LACTAM	CARBAPENEM	270	270	100.00	100.00	270	WP_063860861.1	subclass B1 metallo-beta-lactamase NDM-4
NZ_AP018147.1	Escherichia coli strain M217 isolate M217 plasmid pM217_FII, complete sequence	18470	19279	+	blaNDM-5	subclass B1 metallo-beta-lactamase NDM-5	core	AMR	AMR	BETA-LACTAM	CARBAPENEM	270	270	100.00	100.00	270	WP_023408309.1	subclass B1 metallo-beta-lactamase NDM-5
NZ_AP018350.1	Enterobacter hormaechei strain TUM10660 plasmid pMTY10660_IncW, complete sequence	30608	31345	-	blaIMP-1	subclass B1 metallo-beta-lactamase IMP-1	core	AMR	AMR	BETA-LACTAM	CARBAPENEM	246	246	100.00	100.00	246	WP_003159548.1	subclass B1 metallo-beta-lactamase IMP-1
NZ_AP018351.1	Enterobacter hormaechei strain TUM10695 plasmid pMTY10695_IncFIB, complete sequence	28486	29223	-	blaIMP-1	subclass B1 metallo-beta-lactamase IMP-1	core	AMR	AMR	BETA-LACTAM	CARBAPENEM	246	246	100.00	100.00	246	WP_003159548.1	subclass B1 metallo-beta-lactamase IMP-1
NZ_AP018352.1	Enterobacter hormaechei strain TUM11043 plasmid pMTY11043_IncHI2, complete sequence	216247	216984	+	blaIMP-1	subclass B1 metallo-beta-lactamase IMP-1	core	AMR	AMR	BETA-LACTAM	CARBAPENEM	246	246	100.00	100.00	246	WP_003159548.1	subclass B1 metallo-beta-lactamase IMP-1
NZ_AP018362.1	Escherichia coli strain A56-1S plasmid pA56-1S, complete sequence	6006	6743	+	blaIMP-6	subclass B1 metallo-beta-lactamase IMP-6	core	AMR	AMR	BETA-LACTAM	CARBAPENEM	246	246	100.00	100.00	246	WP_032492096.1	subclass B1 metallo-beta-lactamase IMP-6
NZ_AP018363.1	Escherichia coli strain A56-1R plasmid pA56-1R, complete sequence	51338	52075	-	blaIMP-6	subclass B1 metallo-beta-lactamase IMP-6	core	AMR	AMR	BETA-LACTAM	CARBAPENEM	246	246	100.00	100.00	246	WP_032492096.1	subclass B1 metallo-beta-lactamase IMP-6
NZ_AP018454.1	Klebsiella pneumoniae strain MRY13-133 plasmid pMRY13-133KPN_2, complete sequence	10494	11231	+	blaIMP-1	subclass B1 metallo-beta-lactamase IMP-1	core	AMR	AMR	BETA-LACTAM	CARBAPENEM	246	246	100.00	100.00	246	WP_003159548.1	subclass B1 metallo-beta-lactamase IMP-1
NZ_AP018455.1	Klebsiella aerogenes strain MRY13-134 plasmid pMRY13-134EAE_1, complete sequence	19512	20249	+	blaIMP-1	subclass B1 metallo-beta-lactamase IMP-1	core	AMR	AMR	BETA-LACTAM	CARBAPENEM	246	246	100.00	100.00	246	WP_003159548.1	subclass B1 metallo-beta-lactamase IMP-1
NZ_AP018674.1	Klebsiella pneumoniae strain GSU10-3 plasmid pGSU10-3-3, complete sequence	22696	23574	+	blaKPC-2	carbapenem-hydrolyzing class A beta-lactamase KPC-2	core	AMR	AMR	BETA-LACTAM	CARBAPENEM	293	293	100.00	100.00	293	WP_004199234.1	carbapenem-hydrolyzing class A beta-lactamase KPC-2
NZ_AP018741.1	Klebsiella pneumoniae strain MRY14-165 plasmid pMRY14-165KPN_2, complete sequence	6323	7060	+	blaIMP-6	subclass B1 metallo-beta-lactamase IMP-6	core	AMR	AMR	BETA-LACTAM	CARBAPENEM	246	246	100.00	100.00	246	WP_032492096.1	subclass B1 metallo-beta-lactamase IMP-6
NZ_AP018742.1	Klebsiella pneumoniae strain MRY14-168 plasmid pMRY14-168KPN_2, complete sequence	5291	6028	+	blaIMP-6	subclass B1 metallo-beta-lactamase IMP-6	core	AMR	AMR	BETA-LACTAM	CARBAPENEM	246	246	100.00	100.00	246	WP_032492096.1	subclass B1 metallo-beta-lactamase IMP-6
NZ_AP018743.1	Enterobacter cloacae strain MRY14-210 plasmid pMRY14-210ECL_3, complete sequence	5291	6028	+	blaIMP-6	subclass B1 metallo-beta-lactamase IMP-6	core	AMR	AMR	BETA-LACTAM	CARBAPENEM	246	246	100.00	100.00	246	WP_032492096.1	subclass B1 metallo-beta-lactamase IMP-6
NZ_AP018744.1	Enterobacter cloacae strain MRY14-211 plasmid pMRY14-211ECL_2, complete sequence	6323	7060	+	blaIMP-6	subclass B1 metallo-beta-lactamase IMP-6	core	AMR	AMR	BETA-LACTAM	CARBAPENEM	246	246	100.00	100.00	246	WP_032492096.1	subclass B1 metallo-beta-lactamase IMP-6
NZ_AP018745.1	Escherichia coli strain MRY14-225 plasmid pMRY14-225ECO_3, complete sequence	6323	7060	+	blaIMP-6	subclass B1 metallo-beta-lactamase IMP-6	core	AMR	AMR	BETA-LACTAM	CARBAPENEM	246	246	100.00	100.00	246	WP_032492096.1	subclass B1 metallo-beta-lactamase IMP-6
NZ_AP018746.1	Escherichia coli strain MRY14-229 plasmid pMRY14-229ECO_3, complete sequence	6323	7060	+	blaIMP-6	subclass B1 metallo-beta-lactamase IMP-6	core	AMR	AMR	BETA-LACTAM	CARBAPENEM	246	246	100.00	100.00	246	WP_032492096.1	subclass B1 metallo-beta-lactamase IMP-6
NZ_AP018748.1	Klebsiella pneumoniae strain KP33 plasmid pKP3301, complete sequence	109838	110596	-	blaNDM	NDM family subclass B1 metallo-beta-lactamase	core	AMR	AMR	BETA-LACTAM	CARBAPENEM	253	270	93.70	100.00	253	WP_004201164.1	subclass B1 metallo-beta-lactamase NDM-1
NZ_AP018758.1	Phytobacter sp. MRY16-398 plasmid pMRY16-398_2, complete sequence	5428	6165	+	blaIMP-6	subclass B1 metallo-beta-lactamase IMP-6	core	AMR	AMR	BETA-LACTAM	CARBAPENEM	246	246	100.00	100.00	246	WP_032492096.1	subclass B1 metallo-beta-lactamase IMP-6
NZ_AP018830.1	Enterobacter hormaechei subsp. xiangfangensis strain M206 plasmid pM206-NDM1, complete sequence	39579	40388	+	blaNDM-1	subclass B1 metallo-beta-lactamase NDM-1	core	AMR	AMR	BETA-LACTAM	CARBAPENEM	270	270	100.00	100.00	270	WP_004201164.1	subclass B1 metallo-beta-lactamase NDM-1
NZ_AP018831.1	Enterobacter hormaechei subsp. xiangfangensis strain M206 plasmid pM206-OXA181, complete sequence	40939	41733	+	blaOXA-181	OXA-48 family carbapenem-hydrolyzing class D beta-lactamase OXA-181	core	AMR	AMR	BETA-LACTAM	CARBAPENEM	265	265	100.00	100.00	265	WP_015060052.1	OXA-48 family carbapenem-hydrolyzing class D beta-lactamase OXA-181
NZ_AP018832.1	Enterobacter hormaechei subsp. xiangfangensis strain M308 plasmid pM308-NDM1, complete sequence	38523	39332	-	blaNDM-1	subclass B1 metallo-beta-lactamase NDM-1	core	AMR	AMR	BETA-LACTAM	CARBAPENEM	270	270	100.00	100.00	270	WP_004201164.1	subclass B1 metallo-beta-lactamase NDM-1
NZ_AP018833.1	Escherichia coli strain M309 plasmid pM309-NDM5, complete sequence	30512	31321	-	blaNDM-5	subclass B1 metallo-beta-lactamase NDM-5	core	AMR	AMR	BETA-LACTAM	CARBAPENEM	270	270	100.00	100.00	270	WP_023408309.1	subclass B1 metallo-beta-lactamase NDM-5
NZ_AP018834.1	Klebsiella pneumoniae strain M321 plasmid pM321-NDM1, complete sequence	26031	26840	-	blaNDM-1	subclass B1 metallo-beta-lactamase NDM-1	core	AMR	AMR	BETA-LACTAM	CARBAPENEM	270	270	100.00	100.00	270	WP_004201164.1	subclass B1 metallo-beta-lactamase NDM-1
NZ_AP018835.1	Enterobacter hormaechei subsp. xiangfangensis strain M324 plasmid pM324-NDM1, complete sequence	38523	39332	-	blaNDM-1	subclass B1 metallo-beta-lactamase NDM-1	core	AMR	AMR	BETA-LACTAM	CARBAPENEM	270	270	100.00	100.00	270	WP_004201164.1	subclass B1 metallo-beta-lactamase NDM-1
NZ_AP018836.1	Escherichia coli strain M513 plasmid pM513-OXA181, complete sequence	40939	41733	+	blaOXA-181	OXA-48 family carbapenem-hydrolyzing class D beta-lactamase OXA-181	core	AMR	AMR	BETA-LACTAM	CARBAPENEM	265	265	100.00	100.00	265	WP_015060052.1	OXA-48 family carbapenem-hydrolyzing class D beta-lactamase OXA-181
NZ_AP018837.1	Escherichia coli strain M517 plasmid pM517-OXA181, complete sequence	40939	41733	+	blaOXA-181	OXA-48 family carbapenem-hydrolyzing class D beta-lactamase OXA-181	core	AMR	AMR	BETA-LACTAM	CARBAPENEM	265	265	100.00	100.00	265	WP_015060052.1	OXA-48 family carbapenem-hydrolyzing class D beta-lactamase OXA-181
NZ_AP018838.1	Escherichia coli strain M518 plasmid pM518-OXA181, complete sequence	40939	41733	+	blaOXA-181	OXA-48 family carbapenem-hydrolyzing class D beta-lactamase OXA-181	core	AMR	AMR	BETA-LACTAM	CARBAPENEM	265	265	100.00	100.00	265	WP_015060052.1	OXA-48 family carbapenem-hydrolyzing class D beta-lactamase OXA-181
NZ_AP019191.1	Escherichia coli strain M629-2 plasmid pM629-2-NDM5, complete sequence	27728	28537	-	blaNDM-5	subclass B1 metallo-beta-lactamase NDM-5	core	AMR	AMR	BETA-LACTAM	CARBAPENEM	270	270	100.00	100.00	270	WP_023408309.1	subclass B1 metallo-beta-lactamase NDM-5
NZ_AP019194.1	Aeromonas hydrophila strain GSH8-2 plasmid pGSH8-2, complete sequence	22316	23194	-	blaKPC-2	carbapenem-hydrolyzing class A beta-lactamase KPC-2	core	AMR	AMR	BETA-LACTAM	CARBAPENEM	293	293	100.00	100.00	293	WP_004199234.1	carbapenem-hydrolyzing class A beta-lactamase KPC-2
NZ_AP019197.1	Aeromonas caviae strain GSH8M-1 plasmid pGSH8M-1-2, complete sequence	36880	37758	-	blaKPC-2	carbapenem-hydrolyzing class A beta-lactamase KPC-2	core	AMR	AMR	BETA-LACTAM	CARBAPENEM	293	293	100.00	100.00	293	WP_004199234.1	carbapenem-hydrolyzing class A beta-lactamase KPC-2
NZ_AP019402.1	Klebsiella pneumoniae strain E013 plasmid pE013_IMP6, complete sequence	5191	5928	+	blaIMP-6	subclass B1 metallo-beta-lactamase IMP-6	core	AMR	AMR	BETA-LACTAM	CARBAPENEM	246	246	100.00	100.00	246	WP_032492096.1	subclass B1 metallo-beta-lactamase IMP-6
NZ_AP019403.1	Klebsiella pneumoniae strain E129 plasmid pE129_IMP6, complete sequence	5191	5928	+	blaIMP-6	subclass B1 metallo-beta-lactamase IMP-6	core	AMR	AMR	BETA-LACTAM	CARBAPENEM	246	246	100.00	100.00	246	WP_032492096.1	subclass B1 metallo-beta-lactamase IMP-6
NZ_AP019404.1	Klebsiella pneumoniae strain E188 plasmid pE188_IMP6, complete sequence	5070	5807	+	blaIMP-6	subclass B1 metallo-beta-lactamase IMP-6	core	AMR	AMR	BETA-LACTAM	CARBAPENEM	246	246	100.00	100.00	246	WP_032492096.1	subclass B1 metallo-beta-lactamase IMP-6
NZ_AP019405.1	Klebsiella pneumoniae strain E196 plasmid pE196_IMP6, complete sequence	54270	55007	+	blaIMP-6	subclass B1 metallo-beta-lactamase IMP-6	core	AMR	AMR	BETA-LACTAM	CARBAPENEM	246	246	100.00	100.00	246	WP_032492096.1	subclass B1 metallo-beta-lactamase IMP-6
NZ_AP019534.1	Enterobacter asburiae strain MRY18-106 plasmid pMRY18-106EAS_1, complete sequence	55765	56646	+	blaFRI-7	carbapenem-hydrolyzing class A beta-lactamase FRI-7	core	AMR	AMR	BETA-LACTAM	CARBAPENEM	294	294	100.00	100.00	294	WP_136512066.1	carbapenem-hydrolyzing class A beta-lactamase FRI-7
NZ_AP019534.1	Enterobacter asburiae strain MRY18-106 plasmid pMRY18-106EAS_1, complete sequence	88717	89598	-	blaFRI-7	carbapenem-hydrolyzing class A beta-lactamase FRI-7	core	AMR	AMR	BETA-LACTAM	CARBAPENEM	294	294	100.00	100.00	294	WP_136512066.1	carbapenem-hydrolyzing class A beta-lactamase FRI-7
NZ_AP019550.1	Klebsiella pneumoniae strain THC11 plasmid pTHC11-2, complete sequence	4337	5074	+	blaIMP-6	subclass B1 metallo-beta-lactamase IMP-6	core	AMR	AMR	BETA-LACTAM	CARBAPENEM	246	246	100.00	100.00	246	WP_032492096.1	subclass B1 metallo-beta-lactamase IMP-6
NZ_AP019554.1	Klebsiella pneumoniae strain TUM17816 plasmid pMTY17816_OXA48, complete sequence	4370	5164	-	blaOXA-48	OXA-48 family carbapenem-hydrolyzing class D beta-lactamase OXA-48	core	AMR	AMR	BETA-LACTAM	CARBAPENEM	265	265	100.00	100.00	265	WP_015059991.1	OXA-48 family carbapenem-hydrolyzing class D beta-lactamase OXA-48
NZ_AP019555.1	Klebsiella pneumoniae strain TUM17817 plasmid pMTY17817_OXA48, complete sequence	4370	5164	-	blaOXA-48	OXA-48 family carbapenem-hydrolyzing class D beta-lactamase OXA-48	core	AMR	AMR	BETA-LACTAM	CARBAPENEM	265	265	100.00	100.00	265	WP_015059991.1	OXA-48 family carbapenem-hydrolyzing class D beta-lactamase OXA-48
NZ_AP019556.1	Klebsiella pneumoniae strain TUM17822 plasmid pMTY17822_OXA48, complete sequence	4370	5164	-	blaOXA-48	OXA-48 family carbapenem-hydrolyzing class D beta-lactamase OXA-48	core	AMR	AMR	BETA-LACTAM	CARBAPENEM	265	265	100.00	100.00	265	WP_015059991.1	OXA-48 family carbapenem-hydrolyzing class D beta-lactamase OXA-48
NZ_AP019557.1	Klebsiella pneumoniae strain TUM17823 plasmid pMTY17823_OXA48, complete sequence	4370	5164	-	blaOXA-48	OXA-48 family carbapenem-hydrolyzing class D beta-lactamase OXA-48	core	AMR	AMR	BETA-LACTAM	CARBAPENEM	265	265	100.00	100.00	265	WP_015059991.1	OXA-48 family carbapenem-hydrolyzing class D beta-lactamase OXA-48
NZ_AP019631.1	Enterobacter asburiae strain 17Nkhm-UP2 plasmid pEAS17Nkhm-UP2-1, complete sequence	77435	78316	+	blaFRI-4	carbapenem-hydrolyzing class A beta-lactamase FRI-4	core	AMR	AMR	BETA-LACTAM	CARBAPENEM	294	294	100.00	100.00	294	WP_088245210.1	carbapenem-hydrolyzing class A beta-lactamase FRI-4
NZ_AP019631.1	Enterobacter asburiae strain 17Nkhm-UP2 plasmid pEAS17Nkhm-UP2-1, complete sequence	110585	111466	-	blaFRI-4	carbapenem-hydrolyzing class A beta-lactamase FRI-4	core	AMR	AMR	BETA-LACTAM	CARBAPENEM	294	294	100.00	100.00	294	WP_088245210.1	carbapenem-hydrolyzing class A beta-lactamase FRI-4
NZ_AP019633.1	Enterobacter asburiae strain 1808-013 plasmid pEAS1808-013-1, complete sequence	117926	118807	-	blaFRI-9	carbapenem-hydrolyzing class A beta-lactamase FRI-9	core	AMR	AMR	BETA-LACTAM	CARBAPENEM	294	294	100.00	100.00	294	WP_140423309.1	carbapenem-hydrolyzing class A beta-lactamase FRI-9
NZ_AP019635.1	Enterobacter sp. 18A13 plasmid pECC18A13-1, complete sequence	146866	147759	-	blaFRI-8	carbapenem-hydrolyzing class A beta-lactamase FRI-8	core	AMR	AMR	BETA-LACTAM	CARBAPENEM	298	298	100.00	100.00	298	WP_140423308.1	carbapenem-hydrolyzing class A beta-lactamase FRI-8
NZ_AP019667.1	Klebsiella pneumoniae strain TA6363 plasmid pTMTA63632, complete sequence	14700	15434	+	blaIMP-68	subclass B1 metallo-beta-lactamase IMP-68	core	AMR	AMR	BETA-LACTAM	CARBAPENEM	245	245	100.00	100.00	245	WP_096807443.1	subclass B1 metallo-beta-lactamase IMP-68
NZ_AP019670.1	Raoultella ornithinolytica strain GSH0205-8M-1 plasmid pGSH0205-8M-1-1, complete sequence	8406	9215	-	blaNDM-5	subclass B1 metallo-beta-lactamase NDM-5	core	AMR	AMR	BETA-LACTAM	CARBAPENEM	270	270	100.00	100.00	270	WP_023408309.1	subclass B1 metallo-beta-lactamase NDM-5
NZ_AP019671.1	Raoultella ornithinolytica strain GSH0205-8M-1 plasmid pGSH0205-8M-1-2, complete sequence	30251	31111	+	blaGES-24	carbapenem-hydrolyzing class A beta-lactamase GES-24	core	AMR	AMR	BETA-LACTAM	CARBAPENEM	287	287	100.00	100.00	287	WP_059385191.1	carbapenem-hydrolyzing class A beta-lactamase GES-24
NZ_AP019671.1	Raoultella ornithinolytica strain GSH0205-8M-1 plasmid pGSH0205-8M-1-2, complete sequence	50774	51634	+	blaGES-24	carbapenem-hydrolyzing class A beta-lactamase GES-24	core	AMR	AMR	BETA-LACTAM	CARBAPENEM	287	287	100.00	100.00	287	WP_059385191.1	carbapenem-hydrolyzing class A beta-lactamase GES-24
NZ_AP019679.1	Escherichia coli strain GSH8M-2 plasmid pGSH8M-2-4, complete sequence	8407	9216	-	blaNDM-5	subclass B1 metallo-beta-lactamase NDM-5	core	AMR	AMR	BETA-LACTAM	CARBAPENEM	270	270	100.00	100.00	270	WP_023408309.1	subclass B1 metallo-beta-lactamase NDM-5
NZ_AP019688.1	Klebsiella quasipneumoniae strain SNI47 plasmid pTMSNI47-1, complete sequence	161657	162379	+	blaKHM-1	subclass B1 metallo-beta-lactamase KHM-1	core	AMR	AMR	BETA-LACTAM	CARBAPENEM	241	241	100.00	100.00	241	WP_032492430.1	subclass B1 metallo-beta-lactamase KHM-1
NZ_AP019804.1	Escherichia coli strain KY 1497 plasmid pKY1497_1, complete sequence	13395	14204	-	blaNDM-5	subclass B1 metallo-beta-lactamase NDM-5	core	AMR	AMR	BETA-LACTAM	CARBAPENEM	270	270	100.00	100.00	270	WP_023408309.1	subclass B1 metallo-beta-lactamase NDM-5
NZ_AP019818.1	Enterobacter hormaechei subsp. hoffmannii strain OIPH-N069 plasmid pN069_1, complete sequence	113186	113908	+	blaKHM-1	subclass B1 metallo-beta-lactamase KHM-1	core	AMR	AMR	BETA-LACTAM	CARBAPENEM	241	241	100.00	100.00	241	WP_032492430.1	subclass B1 metallo-beta-lactamase KHM-1
NZ_AP021918.1	Aeromonas sp. WP2-W18-CRE-05 plasmid pWP2-W18-CRE-05_1, complete sequence	22435	23295	-	blaGES-24	carbapenem-hydrolyzing class A beta-lactamase GES-24	core	AMR	AMR	BETA-LACTAM	CARBAPENEM	287	287	100.00	100.00	287	WP_059385191.1	carbapenem-hydrolyzing class A beta-lactamase GES-24
NZ_AP021918.1	Aeromonas sp. WP2-W18-CRE-05 plasmid pWP2-W18-CRE-05_1, complete sequence	23455	24315	-	blaGES-24	carbapenem-hydrolyzing class A beta-lactamase GES-24	core	AMR	AMR	BETA-LACTAM	CARBAPENEM	287	287	100.00	100.00	287	WP_059385191.1	carbapenem-hydrolyzing class A beta-lactamase GES-24
NZ_AP021918.1	Aeromonas sp. WP2-W18-CRE-05 plasmid pWP2-W18-CRE-05_1, complete sequence	24475	25335	-	blaGES-4	inhibitor-resistant carbapenem-hydrolyzing class A beta-lactamase GES-4	core	AMR	AMR	BETA-LACTAM	CARBAPENEM	287	287	100.00	100.00	287	WP_063860518.1	inhibitor-resistant carbapenem-hydrolyzing class A beta-lactamase GES-4
NZ_AP021920.1	Aeromonas sp. WP2-W18-CRE-05 plasmid pWP2-W18-CRE-05_3, complete sequence	16161	17021	+	blaGES-4	inhibitor-resistant carbapenem-hydrolyzing class A beta-lactamase GES-4	core	AMR	AMR	BETA-LACTAM	CARBAPENEM	287	287	100.00	100.00	287	WP_063860518.1	inhibitor-resistant carbapenem-hydrolyzing class A beta-lactamase GES-4
NZ_AP021920.1	Aeromonas sp. WP2-W18-CRE-05 plasmid pWP2-W18-CRE-05_3, complete sequence	17181	18041	+	blaGES-24	carbapenem-hydrolyzing class A beta-lactamase GES-24	core	AMR	AMR	BETA-LACTAM	CARBAPENEM	287	287	100.00	100.00	287	WP_059385191.1	carbapenem-hydrolyzing class A beta-lactamase GES-24
NZ_AP021920.1	Aeromonas sp. WP2-W18-CRE-05 plasmid pWP2-W18-CRE-05_3, complete sequence	18201	19061	+	blaGES-24	carbapenem-hydrolyzing class A beta-lactamase GES-24	core	AMR	AMR	BETA-LACTAM	CARBAPENEM	287	287	100.00	100.00	287	WP_059385191.1	carbapenem-hydrolyzing class A beta-lactamase GES-24
NZ_AP021921.1	Aeromonas sp. WP2-W18-CRE-05 plasmid pWP2-W18-CRE-05_4, complete sequence	6918	7778	-	blaGES-24	carbapenem-hydrolyzing class A beta-lactamase GES-24	core	AMR	AMR	BETA-LACTAM	CARBAPENEM	287	287	100.00	100.00	287	WP_059385191.1	carbapenem-hydrolyzing class A beta-lactamase GES-24
NZ_AP021921.1	Aeromonas sp. WP2-W18-CRE-05 plasmid pWP2-W18-CRE-05_4, complete sequence	7938	8798	-	blaGES-24	carbapenem-hydrolyzing class A beta-lactamase GES-24	core	AMR	AMR	BETA-LACTAM	CARBAPENEM	287	287	100.00	100.00	287	WP_059385191.1	carbapenem-hydrolyzing class A beta-lactamase GES-24
NZ_AP021921.1	Aeromonas sp. WP2-W18-CRE-05 plasmid pWP2-W18-CRE-05_4, complete sequence	8958	9818	-	blaGES-4	inhibitor-resistant carbapenem-hydrolyzing class A beta-lactamase GES-4	core	AMR	AMR	BETA-LACTAM	CARBAPENEM	287	287	100.00	100.00	287	WP_063860518.1	inhibitor-resistant carbapenem-hydrolyzing class A beta-lactamase GES-4
NZ_AP021952.1	Klebsiella quasipneumoniae strain WP3-W18-CRE-02 plasmid pWP3-W18-CRE-02_2, complete sequence	27209	28069	+	blaGES-24	carbapenem-hydrolyzing class A beta-lactamase GES-24	core	AMR	AMR	BETA-LACTAM	CARBAPENEM	287	287	100.00	100.00	287	WP_059385191.1	carbapenem-hydrolyzing class A beta-lactamase GES-24
NZ_AP021953.1	Klebsiella quasipneumoniae strain WP3-W18-CRE-02 plasmid pWP3-W18-CRE-02_3, complete sequence	15192	16052	+	blaGES-24	carbapenem-hydrolyzing class A beta-lactamase GES-24	core	AMR	AMR	BETA-LACTAM	CARBAPENEM	287	287	100.00	100.00	287	WP_059385191.1	carbapenem-hydrolyzing class A beta-lactamase GES-24
NZ_AP021985.1	Raoultella ornithinolytica strain WP3-W18-ESBL-06 plasmid pWP3-W18-ESBL-06_2, complete sequence	13285	14145	+	blaGES-24	carbapenem-hydrolyzing class A beta-lactamase GES-24	core	AMR	AMR	BETA-LACTAM	CARBAPENEM	287	287	100.00	100.00	287	WP_059385191.1	carbapenem-hydrolyzing class A beta-lactamase GES-24
NZ_AP022010.1	Klebsiella quasipneumoniae strain WP3-S18-CRE-02 plasmid pWP3-S18-CRE-02_5, complete sequence	16939	17799	+	blaGES-4	inhibitor-resistant carbapenem-hydrolyzing class A beta-lactamase GES-4	core	AMR	AMR	BETA-LACTAM	CARBAPENEM	287	287	100.00	100.00	287	WP_063860518.1	inhibitor-resistant carbapenem-hydrolyzing class A beta-lactamase GES-4
NZ_AP022017.1	Klebsiella quasipneumoniae strain WP3-S18-ESBL-03 plasmid pWP3-S18-ESBL-03_3, complete sequence	15264	16124	+	blaGES-24	carbapenem-hydrolyzing class A beta-lactamase GES-24	core	AMR	AMR	BETA-LACTAM	CARBAPENEM	287	287	100.00	100.00	287	WP_059385191.1	carbapenem-hydrolyzing class A beta-lactamase GES-24
NZ_AP022018.1	Klebsiella quasipneumoniae strain WP3-S18-ESBL-03 plasmid pWP3-S18-ESBL-03_4, complete sequence	15262	16122	+	blaGES-24	carbapenem-hydrolyzing class A beta-lactamase GES-24	core	AMR	AMR	BETA-LACTAM	CARBAPENEM	287	287	100.00	100.00	287	WP_059385191.1	carbapenem-hydrolyzing class A beta-lactamase GES-24
NZ_AP022081.1	Klebsiella pneumoniae strain WP4-S18-CRE-04 plasmid pWP4-S18-CRE-04_3, complete sequence	37957	38694	-	blaIMP-1	subclass B1 metallo-beta-lactamase IMP-1	core	AMR	AMR	BETA-LACTAM	CARBAPENEM	246	246	100.00	100.00	246	WP_003159548.1	subclass B1 metallo-beta-lactamase IMP-1
NZ_AP022129.1	Enterobacter cloacae strain WP5-S18-CRE-02 plasmid pWP5-S18-CRE-02_3, complete sequence	9025	9762	+	blaIMP-1	subclass B1 metallo-beta-lactamase IMP-1	core	AMR	AMR	BETA-LACTAM	CARBAPENEM	246	246	100.00	100.00	246	WP_003159548.1	subclass B1 metallo-beta-lactamase IMP-1
NZ_AP022243.1	Aeromonas caviae strain WP8-S18-CRE-01 plasmid pWP8-S18-CRE-01_2, complete sequence	34666	35544	-	blaKPC-2	carbapenem-hydrolyzing class A beta-lactamase KPC-2	core	AMR	AMR	BETA-LACTAM	CARBAPENEM	293	293	100.00	100.00	293	WP_004199234.1	carbapenem-hydrolyzing class A beta-lactamase KPC-2
NZ_AP022249.1	Escherichia coli strain WP8-S18-CRE-02 plasmid pWP8-S18-CRE-02_4, complete sequence	34142	34951	+	blaNDM-5	subclass B1 metallo-beta-lactamase NDM-5	core	AMR	AMR	BETA-LACTAM	CARBAPENEM	270	270	100.00	100.00	270	WP_023408309.1	subclass B1 metallo-beta-lactamase NDM-5
NZ_AP022253.1	Aeromonas hydrophila strain WP8-S18-ESBL-02 plasmid pWP8-S18-ESBL-02_1, complete sequence	3872	4750	-	blaKPC-2	carbapenem-hydrolyzing class A beta-lactamase KPC-2	core	AMR	AMR	BETA-LACTAM	CARBAPENEM	293	293	100.00	100.00	293	WP_004199234.1	carbapenem-hydrolyzing class A beta-lactamase KPC-2
NZ_AP022269.1	Raoultella ornithinolytica strain WP8-W19-CRE-01 plasmid pWP8-W19-CRE-01_1, complete sequence	229430	230239	+	blaNDM-5	subclass B1 metallo-beta-lactamase NDM-5	core	AMR	AMR	BETA-LACTAM	CARBAPENEM	270	270	100.00	100.00	270	WP_023408309.1	subclass B1 metallo-beta-lactamase NDM-5
NZ_AP022270.1	Raoultella ornithinolytica strain WP8-W19-CRE-01 plasmid pWP8-W19-CRE-01_2, complete sequence	28133	28993	+	blaGES-24	carbapenem-hydrolyzing class A beta-lactamase GES-24	core	AMR	AMR	BETA-LACTAM	CARBAPENEM	287	287	100.00	100.00	287	WP_059385191.1	carbapenem-hydrolyzing class A beta-lactamase GES-24
NZ_AP022270.1	Raoultella ornithinolytica strain WP8-W19-CRE-01 plasmid pWP8-W19-CRE-01_2, complete sequence	48656	49516	+	blaGES-24	carbapenem-hydrolyzing class A beta-lactamase GES-24	core	AMR	AMR	BETA-LACTAM	CARBAPENEM	287	287	100.00	100.00	287	WP_059385191.1	carbapenem-hydrolyzing class A beta-lactamase GES-24
NZ_AP022283.1	Aeromonas veronii strain WP8-W19-CRE-03 plasmid pWP8-W19-CRE-03_2, complete sequence	3872	4750	-	blaKPC-2	carbapenem-hydrolyzing class A beta-lactamase KPC-2	core	AMR	AMR	BETA-LACTAM	CARBAPENEM	293	293	100.00	100.00	293	WP_004199234.1	carbapenem-hydrolyzing class A beta-lactamase KPC-2
NZ_AP022349.1	Klebsiella pneumoniae strain E105 plasmid pKPI-1, complete sequence	4446	5183	+	blaIMP-1	subclass B1 metallo-beta-lactamase IMP-1	core	AMR	AMR	BETA-LACTAM	CARBAPENEM	246	246	100.00	100.00	246	WP_003159548.1	subclass B1 metallo-beta-lactamase IMP-1
NZ_AP022350.1	Escherichia coli strain E109 plasmid pE109_IMP6, complete sequence	4335	5072	+	blaIMP-6	subclass B1 metallo-beta-lactamase IMP-6	core	AMR	AMR	BETA-LACTAM	CARBAPENEM	246	246	100.00	100.00	246	WP_032492096.1	subclass B1 metallo-beta-lactamase IMP-6
NZ_AP022352.1	Klebsiella pneumoniae strain E208 plasmid pE208_IMP6, complete sequence	48050	48787	-	blaIMP-6	subclass B1 metallo-beta-lactamase IMP-6	core	AMR	AMR	BETA-LACTAM	CARBAPENEM	246	246	100.00	100.00	246	WP_032492096.1	subclass B1 metallo-beta-lactamase IMP-6
NZ_AP022353.1	Escherichia coli strain E308 plasmid pE308_IMP6, complete sequence	117237	117974	-	blaIMP-6	subclass B1 metallo-beta-lactamase IMP-6	core	AMR	AMR	BETA-LACTAM	CARBAPENEM	246	246	100.00	100.00	246	WP_032492096.1	subclass B1 metallo-beta-lactamase IMP-6
NZ_AP022354.1	Escherichia coli strain E033 plasmid pE033_IMP6, complete sequence	27137	27874	+	blaIMP-6	subclass B1 metallo-beta-lactamase IMP-6	core	AMR	AMR	BETA-LACTAM	CARBAPENEM	246	246	100.00	100.00	246	WP_032492096.1	subclass B1 metallo-beta-lactamase IMP-6
NZ_AP022355.1	Escherichia coli strain E034 plasmid pE034_IMP6, complete sequence	63552	64289	+	blaIMP-6	subclass B1 metallo-beta-lactamase IMP-6	core	AMR	AMR	BETA-LACTAM	CARBAPENEM	246	246	100.00	100.00	246	WP_032492096.1	subclass B1 metallo-beta-lactamase IMP-6
NZ_AP022356.1	Escherichia coli strain E119 plasmid pE119_5kIMP6, complete sequence	5004	5741	+	blaIMP-6	subclass B1 metallo-beta-lactamase IMP-6	core	AMR	AMR	BETA-LACTAM	CARBAPENEM	246	246	100.00	100.00	246	WP_032492096.1	subclass B1 metallo-beta-lactamase IMP-6
NZ_AP022357.1	Escherichia coli strain E119 plasmid pE119_6kIMP6, complete sequence	9951	10688	+	blaIMP-6	subclass B1 metallo-beta-lactamase IMP-6	core	AMR	AMR	BETA-LACTAM	CARBAPENEM	246	246	100.00	100.00	246	WP_032492096.1	subclass B1 metallo-beta-lactamase IMP-6
NZ_AP022358.1	Klebsiella pneumoniae strain E278 plasmid pE278_IMP6, complete sequence	15827	16564	+	blaIMP-6	subclass B1 metallo-beta-lactamase IMP-6	core	AMR	AMR	BETA-LACTAM	CARBAPENEM	246	246	100.00	100.00	246	WP_032492096.1	subclass B1 metallo-beta-lactamase IMP-6
NZ_AP022359.1	Escherichia coli strain E294 plasmid pE294_IMP6, complete sequence	90896	91633	+	blaIMP-6	subclass B1 metallo-beta-lactamase IMP-6	core	AMR	AMR	BETA-LACTAM	CARBAPENEM	246	246	100.00	100.00	246	WP_032492096.1	subclass B1 metallo-beta-lactamase IMP-6
NZ_AP022361.1	Escherichia coli strain E301 plasmid pE301_IMP6, complete sequence	37094	37831	-	blaIMP-6	subclass B1 metallo-beta-lactamase IMP-6	core	AMR	AMR	BETA-LACTAM	CARBAPENEM	246	246	100.00	100.00	246	WP_032492096.1	subclass B1 metallo-beta-lactamase IMP-6
NZ_AP022363.1	Escherichia coli strain E303 plasmid pE303_IMP6, complete sequence	32330	33067	-	blaIMP-6	subclass B1 metallo-beta-lactamase IMP-6	core	AMR	AMR	BETA-LACTAM	CARBAPENEM	246	246	100.00	100.00	246	WP_032492096.1	subclass B1 metallo-beta-lactamase IMP-6
NZ_AP022363.1	Escherichia coli strain E303 plasmid pE303_IMP6, complete sequence	39361	39822	-	blaIMP	IMP family subclass B1 metallo-beta-lactamase	core	AMR	AMR	BETA-LACTAM	CARBAPENEM	154	246	62.60	100.00	154	WP_003159548.1	subclass B1 metallo-beta-lactamase IMP-1
NZ_AP022364.1	Escherichia coli strain E309 plasmid pE309_IMP6, complete sequence	77814	78551	+	blaIMP-6	subclass B1 metallo-beta-lactamase IMP-6	core	AMR	AMR	BETA-LACTAM	CARBAPENEM	246	246	100.00	100.00	246	WP_032492096.1	subclass B1 metallo-beta-lactamase IMP-6
NZ_AP022365.1	Escherichia coli strain E310 plasmid pE310_IMP6, complete sequence	37094	37831	-	blaIMP-6	subclass B1 metallo-beta-lactamase IMP-6	core	AMR	AMR	BETA-LACTAM	CARBAPENEM	246	246	100.00	100.00	246	WP_032492096.1	subclass B1 metallo-beta-lactamase IMP-6
NZ_AP022366.1	Escherichia coli strain E312 plasmid pE312_IMP6, complete sequence	26267	27004	-	blaIMP-6	subclass B1 metallo-beta-lactamase IMP-6	core	AMR	AMR	BETA-LACTAM	CARBAPENEM	246	246	100.00	100.00	246	WP_032492096.1	subclass B1 metallo-beta-lactamase IMP-6
NZ_AP022367.1	Escherichia coli strain E317 plasmid pE317_IMP6, complete sequence	34426	35163	-	blaIMP-6	subclass B1 metallo-beta-lactamase IMP-6	core	AMR	AMR	BETA-LACTAM	CARBAPENEM	246	246	100.00	100.00	246	WP_032492096.1	subclass B1 metallo-beta-lactamase IMP-6
NZ_AP022368.1	Escherichia coli strain E318 plasmid pE318_IMP6, complete sequence	37922	38659	-	blaIMP-6	subclass B1 metallo-beta-lactamase IMP-6	core	AMR	AMR	BETA-LACTAM	CARBAPENEM	246	246	100.00	100.00	246	WP_032492096.1	subclass B1 metallo-beta-lactamase IMP-6
NZ_AP022369.1	Escherichia coli strain E319 plasmid pE319_IMP6, complete sequence	106271	107008	-	blaIMP-6	subclass B1 metallo-beta-lactamase IMP-6	core	AMR	AMR	BETA-LACTAM	CARBAPENEM	246	246	100.00	100.00	246	WP_032492096.1	subclass B1 metallo-beta-lactamase IMP-6
NZ_AP022370.1	Klebsiella pneumoniae strain E328 plasmid pE328_IMP6, complete sequence	59719	60456	+	blaIMP-6	subclass B1 metallo-beta-lactamase IMP-6	core	AMR	AMR	BETA-LACTAM	CARBAPENEM	246	246	100.00	100.00	246	WP_032492096.1	subclass B1 metallo-beta-lactamase IMP-6
NZ_AP022376.1	Providencia rettgeri strain BML2531 plasmid pBML2531, complete sequence	22944	23678	-	blaIMP-11	subclass B1 metallo-beta-lactamase IMP-11	core	AMR	AMR	BETA-LACTAM	CARBAPENEM	245	245	100.00	100.00	245	WP_063860573.1	subclass B1 metallo-beta-lactamase IMP-11
NZ_AP022377.1	Providencia stuartii strain BML2537 plasmid pBML2537, complete sequence	129104	129841	-	blaIMP	IMP family subclass B1 metallo-beta-lactamase	core	AMR	AMR	BETA-LACTAM	CARBAPENEM	246	246	100.00	99.59	246	WP_032490175.1	xeruborbactam-resistant subclass B1 metallo-beta-lactamase IMP-10
NZ_AP022395.1	Citrobacter portucalensis strain STW0522-27 plasmid pSTW0522-27-1, complete sequence	104301	105161	-	blaGES-24	carbapenem-hydrolyzing class A beta-lactamase GES-24	core	AMR	AMR	BETA-LACTAM	CARBAPENEM	287	287	100.00	100.00	287	WP_059385191.1	carbapenem-hydrolyzing class A beta-lactamase GES-24
NZ_AP022395.1	Citrobacter portucalensis strain STW0522-27 plasmid pSTW0522-27-1, complete sequence	105321	106181	-	blaGES-24	carbapenem-hydrolyzing class A beta-lactamase GES-24	core	AMR	AMR	BETA-LACTAM	CARBAPENEM	287	287	100.00	100.00	287	WP_059385191.1	carbapenem-hydrolyzing class A beta-lactamase GES-24
NZ_AP022400.1	Citrobacter portucalensis strain STW0522-30 plasmid pSTW0522-30-1, complete sequence	104221	105081	+	blaGES-24	carbapenem-hydrolyzing class A beta-lactamase GES-24	core	AMR	AMR	BETA-LACTAM	CARBAPENEM	287	287	100.00	100.00	287	WP_059385191.1	carbapenem-hydrolyzing class A beta-lactamase GES-24
NZ_AP022400.1	Citrobacter portucalensis strain STW0522-30 plasmid pSTW0522-30-1, complete sequence	105241	106101	+	blaGES-24	carbapenem-hydrolyzing class A beta-lactamase GES-24	core	AMR	AMR	BETA-LACTAM	CARBAPENEM	287	287	100.00	100.00	287	WP_059385191.1	carbapenem-hydrolyzing class A beta-lactamase GES-24
NZ_AP022449.1	Enterobacter kobei strain STW0522-60 plasmid pSTW0522-60-3, complete sequence	18126	18986	-	blaGES-24	carbapenem-hydrolyzing class A beta-lactamase GES-24	core	AMR	AMR	BETA-LACTAM	CARBAPENEM	287	287	100.00	100.00	287	WP_059385191.1	carbapenem-hydrolyzing class A beta-lactamase GES-24
NZ_AP022467.1	Enterobacter roggenkampii strain STW0522-66 plasmid pSTW0522-66-2, complete sequence	21285	22145	-	blaGES-51	carbapenem-hydrolyzing class A beta-lactamase GES-51	core	AMR	AMR	BETA-LACTAM	CARBAPENEM	287	287	100.00	100.00	287	WP_200925854.1	carbapenem-hydrolyzing class A beta-lactamase GES-51
NZ_AP022476.1	Pseudomonas monteilii strain STW0522-72 plasmid pSTW0522-72-3, complete sequence	1085	1819	-	blaIMP-11	subclass B1 metallo-beta-lactamase IMP-11	core	AMR	AMR	BETA-LACTAM	CARBAPENEM	245	245	100.00	100.00	245	WP_063860573.1	subclass B1 metallo-beta-lactamase IMP-11
NZ_AP022495.1	Citrobacter portucalensis strain STN0717-36 plasmid pSTN0717-36-1, complete sequence	104290	105150	-	blaGES-24	carbapenem-hydrolyzing class A beta-lactamase GES-24	core	AMR	AMR	BETA-LACTAM	CARBAPENEM	287	287	100.00	100.00	287	WP_059385191.1	carbapenem-hydrolyzing class A beta-lactamase GES-24
NZ_AP022514.1	Citrobacter portucalensis strain STN0717-72 plasmid pSTN0717-72-1, complete sequence	105492	106352	-	blaGES-24	carbapenem-hydrolyzing class A beta-lactamase GES-24	core	AMR	AMR	BETA-LACTAM	CARBAPENEM	287	287	100.00	100.00	287	WP_059385191.1	carbapenem-hydrolyzing class A beta-lactamase GES-24
NZ_AP022514.1	Citrobacter portucalensis strain STN0717-72 plasmid pSTN0717-72-1, complete sequence	106512	107372	-	blaGES-24	carbapenem-hydrolyzing class A beta-lactamase GES-24	core	AMR	AMR	BETA-LACTAM	CARBAPENEM	287	287	100.00	100.00	287	WP_059385191.1	carbapenem-hydrolyzing class A beta-lactamase GES-24
NZ_AP022667.1	Kluyvera ascorbata strain TP1631 plasmid pKATP2, complete sequence	66988	67725	-	blaIMP-1	subclass B1 metallo-beta-lactamase IMP-1	core	AMR	AMR	BETA-LACTAM	CARBAPENEM	246	246	100.00	100.00	246	WP_003159548.1	subclass B1 metallo-beta-lactamase IMP-1
NZ_AP023051.1	Citrobacter portucalensis strain IOMTU157 plasmid pIOMTU157, complete sequence	120439	121248	+	blaNDM-1	subclass B1 metallo-beta-lactamase NDM-1	core	AMR	AMR	BETA-LACTAM	CARBAPENEM	270	270	100.00	100.00	270	WP_004201164.1	subclass B1 metallo-beta-lactamase NDM-1
NZ_AP023079.1	Acinetobacter baumannii strain OCU_Ac16a plasmid pOCU_Ac16a_2, complete sequence	17685	18494	+	blaNDM-1	subclass B1 metallo-beta-lactamase NDM-1	core	AMR	AMR	BETA-LACTAM	CARBAPENEM	270	270	100.00	100.00	270	WP_004201164.1	subclass B1 metallo-beta-lactamase NDM-1
NZ_AP023080.1	Acinetobacter baumannii strain OCU_Ac16a plasmid pOCU_Ac16a_3, complete sequence	10336	11175	-	blaOXA-58	carbapenem-hydrolyzing class D beta-lactamase OXA-58	core	AMR	AMR	BETA-LACTAM	CARBAPENEM	280	280	100.00	100.00	280	WP_002002480.1	carbapenem-hydrolyzing class D beta-lactamase OXA-58
NZ_AP023194.1	Escherichia coli strain TUM18530 plasmid pMTY18530-4_lncX3, complete sequence	40133	40942	-	blaNDM-5	subclass B1 metallo-beta-lactamase NDM-5	core	AMR	AMR	BETA-LACTAM	CARBAPENEM	270	270	100.00	100.00	270	WP_023408309.1	subclass B1 metallo-beta-lactamase NDM-5
NZ_AP023202.1	Escherichia coli strain TUM18780 plasmid pMTY18780-5_IncX3, complete sequence	40409	41218	+	blaNDM-5	subclass B1 metallo-beta-lactamase NDM-5	core	AMR	AMR	BETA-LACTAM	CARBAPENEM	270	270	100.00	100.00	270	WP_023408309.1	subclass B1 metallo-beta-lactamase NDM-5
NZ_AP023210.1	Escherichia coli strain TUM18781 plasmid pMTY18781-5, complete sequence	10371	11180	+	blaNDM-5	subclass B1 metallo-beta-lactamase NDM-5	core	AMR	AMR	BETA-LACTAM	CARBAPENEM	270	270	100.00	100.00	270	WP_023408309.1	subclass B1 metallo-beta-lactamase NDM-5
NZ_AP023220.2	Escherichia coli strain M505 plasmid pM505-NDM5, complete sequence	57975	58784	+	blaNDM-5	subclass B1 metallo-beta-lactamase NDM-5	core	AMR	AMR	BETA-LACTAM	CARBAPENEM	270	270	100.00	100.00	270	WP_023408309.1	subclass B1 metallo-beta-lactamase NDM-5
NZ_AP023225.1	Escherichia coli strain YJ1 plasmid pYJ1-NDM5, complete sequence	78246	79055	+	blaNDM-5	subclass B1 metallo-beta-lactamase NDM-5	core	AMR	AMR	BETA-LACTAM	CARBAPENEM	270	270	100.00	100.00	270	WP_023408309.1	subclass B1 metallo-beta-lactamase NDM-5
NZ_AP023227.1	Escherichia coli strain YJ3 plasmid pYJ3-NDM1, complete sequence	68	877	-	blaNDM-1	subclass B1 metallo-beta-lactamase NDM-1	core	AMR	AMR	BETA-LACTAM	CARBAPENEM	270	270	100.00	100.00	270	WP_004201164.1	subclass B1 metallo-beta-lactamase NDM-1
NZ_AP023231.2	Escherichia coli strain YJ4 plasmid pYJ4-NDM5, complete sequence	48893	49702	+	blaNDM-5	subclass B1 metallo-beta-lactamase NDM-5	core	AMR	AMR	BETA-LACTAM	CARBAPENEM	270	270	100.00	100.00	270	WP_023408309.1	subclass B1 metallo-beta-lactamase NDM-5
NZ_AP023236.1	Escherichia coli strain YJ6 plasmid pYJ6-NDM5, complete sequence	20006	20815	+	blaNDM-5	subclass B1 metallo-beta-lactamase NDM-5	core	AMR	AMR	BETA-LACTAM	CARBAPENEM	270	270	100.00	100.00	270	WP_023408309.1	subclass B1 metallo-beta-lactamase NDM-5
NZ_AP023238.1	Escherichia coli strain F070 plasmid pF070-NDM5, complete sequence	14894	15703	+	blaNDM-5	subclass B1 metallo-beta-lactamase NDM-5	core	AMR	AMR	BETA-LACTAM	CARBAPENEM	270	270	100.00	100.00	270	WP_023408309.1	subclass B1 metallo-beta-lactamase NDM-5
NZ_AP023400.1	Aeromonas hydrophila strain KAM330 plasmid pKAM330_2, complete sequence	17246	18106	-	blaGES-24	carbapenem-hydrolyzing class A beta-lactamase GES-24	core	AMR	AMR	BETA-LACTAM	CARBAPENEM	287	287	100.00	100.00	287	WP_059385191.1	carbapenem-hydrolyzing class A beta-lactamase GES-24
NZ_AP023400.1	Aeromonas hydrophila strain KAM330 plasmid pKAM330_2, complete sequence	18266	19126	-	blaGES-24	carbapenem-hydrolyzing class A beta-lactamase GES-24	core	AMR	AMR	BETA-LACTAM	CARBAPENEM	287	287	100.00	100.00	287	WP_059385191.1	carbapenem-hydrolyzing class A beta-lactamase GES-24
NZ_AP023400.1	Aeromonas hydrophila strain KAM330 plasmid pKAM330_2, complete sequence	19286	20146	-	blaGES-24	carbapenem-hydrolyzing class A beta-lactamase GES-24	core	AMR	AMR	BETA-LACTAM	CARBAPENEM	287	287	100.00	100.00	287	WP_059385191.1	carbapenem-hydrolyzing class A beta-lactamase GES-24
NZ_AP023400.1	Aeromonas hydrophila strain KAM330 plasmid pKAM330_2, complete sequence	20306	21166	-	blaGES-24	carbapenem-hydrolyzing class A beta-lactamase GES-24	core	AMR	AMR	BETA-LACTAM	CARBAPENEM	287	287	100.00	100.00	287	WP_059385191.1	carbapenem-hydrolyzing class A beta-lactamase GES-24
NZ_AP023434.1	Escherichia coli strain M719 plasmid pM71901, complete sequence	20006	20815	+	blaNDM-5	subclass B1 metallo-beta-lactamase NDM-5	core	AMR	AMR	BETA-LACTAM	CARBAPENEM	270	270	100.00	100.00	270	WP_023408309.1	subclass B1 metallo-beta-lactamase NDM-5
NZ_AP023450.1	Enterobacter roggenkampii strain OIPH-N260 plasmid pN260-3, complete sequence	8136	8873	-	blaIMP-1	subclass B1 metallo-beta-lactamase IMP-1	core	AMR	AMR	BETA-LACTAM	CARBAPENEM	246	246	100.00	100.00	246	WP_003159548.1	subclass B1 metallo-beta-lactamase IMP-1
NZ_AP023450.1	Enterobacter roggenkampii strain OIPH-N260 plasmid pN260-3, complete sequence	25899	26759	+	blaGES-5	carbapenem-hydrolyzing class A beta-lactamase GES-5	core	AMR	AMR	BETA-LACTAM	CARBAPENEM	287	287	100.00	100.00	287	WP_012658785.1	carbapenem-hydrolyzing class A beta-lactamase GES-5
NZ_AP023454.1	Klebsiella pneumoniae strain M941 plasmid pM941-NDM5, complete sequence	18863	19672	+	blaNDM-5	subclass B1 metallo-beta-lactamase NDM-5	core	AMR	AMR	BETA-LACTAM	CARBAPENEM	270	270	100.00	100.00	270	WP_023408309.1	subclass B1 metallo-beta-lactamase NDM-5
NZ_AP024138.1	Aeromonas caviae strain KAM329 plasmid pKAM329_2, complete sequence	25996	26856	+	blaGES-24	carbapenem-hydrolyzing class A beta-lactamase GES-24	core	AMR	AMR	BETA-LACTAM	CARBAPENEM	287	287	100.00	100.00	287	WP_059385191.1	carbapenem-hydrolyzing class A beta-lactamase GES-24
NZ_AP024138.1	Aeromonas caviae strain KAM329 plasmid pKAM329_2, complete sequence	27016	27876	+	blaGES-24	carbapenem-hydrolyzing class A beta-lactamase GES-24	core	AMR	AMR	BETA-LACTAM	CARBAPENEM	287	287	100.00	100.00	287	WP_059385191.1	carbapenem-hydrolyzing class A beta-lactamase GES-24
NZ_AP024138.1	Aeromonas caviae strain KAM329 plasmid pKAM329_2, complete sequence	28036	28896	+	blaGES-24	carbapenem-hydrolyzing class A beta-lactamase GES-24	core	AMR	AMR	BETA-LACTAM	CARBAPENEM	287	287	100.00	100.00	287	WP_059385191.1	carbapenem-hydrolyzing class A beta-lactamase GES-24
NZ_AP024138.1	Aeromonas caviae strain KAM329 plasmid pKAM329_2, complete sequence	29056	29916	+	blaGES-24	carbapenem-hydrolyzing class A beta-lactamase GES-24	core	AMR	AMR	BETA-LACTAM	CARBAPENEM	287	287	100.00	100.00	287	WP_059385191.1	carbapenem-hydrolyzing class A beta-lactamase GES-24
NZ_AP024206.1	Escherichia coli strain TA8571 plasmid pTMTA85711, complete sequence	9815	10624	-	blaNDM-16b	subclass B1 metallo-beta-lactamase NDM-16b	core	AMR	AMR	BETA-LACTAM	CARBAPENEM	270	270	100.00	100.00	270	WP_133963898.1	subclass B1 metallo-beta-lactamase NDM-16b
NZ_AP024404.1	Aeromonas caviae strain KAM376 plasmid pKAM376_2, complete sequence	17246	18106	-	blaGES-24	carbapenem-hydrolyzing class A beta-lactamase GES-24	core	AMR	AMR	BETA-LACTAM	CARBAPENEM	287	287	100.00	100.00	287	WP_059385191.1	carbapenem-hydrolyzing class A beta-lactamase GES-24
NZ_AP024404.1	Aeromonas caviae strain KAM376 plasmid pKAM376_2, complete sequence	18266	19126	-	blaGES-24	carbapenem-hydrolyzing class A beta-lactamase GES-24	core	AMR	AMR	BETA-LACTAM	CARBAPENEM	287	287	100.00	100.00	287	WP_059385191.1	carbapenem-hydrolyzing class A beta-lactamase GES-24
NZ_AP024404.1	Aeromonas caviae strain KAM376 plasmid pKAM376_2, complete sequence	19286	20146	-	blaGES-24	carbapenem-hydrolyzing class A beta-lactamase GES-24	core	AMR	AMR	BETA-LACTAM	CARBAPENEM	287	287	100.00	100.00	287	WP_059385191.1	carbapenem-hydrolyzing class A beta-lactamase GES-24
NZ_AP024404.1	Aeromonas caviae strain KAM376 plasmid pKAM376_2, complete sequence	20306	21166	-	blaGES-24	carbapenem-hydrolyzing class A beta-lactamase GES-24	core	AMR	AMR	BETA-LACTAM	CARBAPENEM	287	287	100.00	100.00	287	WP_059385191.1	carbapenem-hydrolyzing class A beta-lactamase GES-24
NZ_AP024688.1	Escherichia coli strain FUJ80154 plasmid pFUJ80154-1, complete sequence	30467	31276	-	blaNDM-5	subclass B1 metallo-beta-lactamase NDM-5	core	AMR	AMR	BETA-LACTAM	CARBAPENEM	270	270	100.00	100.00	270	WP_023408309.1	subclass B1 metallo-beta-lactamase NDM-5
NZ_AP024751.1	Klebsiella pneumoniae strain TUM12126 plasmid IncN-R, complete sequence	40866	41744	+	blaKPC-2	carbapenem-hydrolyzing class A beta-lactamase KPC-2	core	AMR	AMR	BETA-LACTAM	CARBAPENEM	293	293	100.00	100.00	293	WP_004199234.1	carbapenem-hydrolyzing class A beta-lactamase KPC-2
NZ_AP024754.1	Klebsiella pneumoniae strain TUM12127 plasmid IncN-R, complete sequence	40868	41746	+	blaKPC-2	carbapenem-hydrolyzing class A beta-lactamase KPC-2	core	AMR	AMR	BETA-LACTAM	CARBAPENEM	293	293	100.00	100.00	293	WP_004199234.1	carbapenem-hydrolyzing class A beta-lactamase KPC-2
NZ_AP024757.1	Klebsiella pneumoniae strain TUM12128 plasmid IncN-R, complete sequence	40878	41756	+	blaKPC-2	carbapenem-hydrolyzing class A beta-lactamase KPC-2	core	AMR	AMR	BETA-LACTAM	CARBAPENEM	293	293	100.00	100.00	293	WP_004199234.1	carbapenem-hydrolyzing class A beta-lactamase KPC-2
NZ_AP024759.1	Klebsiella pneumoniae strain TUM12128 plasmid ColRNAI, complete sequence	18709	19587	+	blaKPC-2	carbapenem-hydrolyzing class A beta-lactamase KPC-2	core	AMR	AMR	BETA-LACTAM	CARBAPENEM	293	293	100.00	100.00	293	WP_004199234.1	carbapenem-hydrolyzing class A beta-lactamase KPC-2
NZ_AP024761.1	Klebsiella pneumoniae strain TUM12129 plasmid IncN-R, complete sequence	40843	41721	+	blaKPC-2	carbapenem-hydrolyzing class A beta-lactamase KPC-2	core	AMR	AMR	BETA-LACTAM	CARBAPENEM	293	293	100.00	100.00	293	WP_004199234.1	carbapenem-hydrolyzing class A beta-lactamase KPC-2
NZ_AP024764.1	Klebsiella pneumoniae strain TUM12130 plasmid IncN-R, complete sequence	40089	40967	+	blaKPC-2	carbapenem-hydrolyzing class A beta-lactamase KPC-2	core	AMR	AMR	BETA-LACTAM	CARBAPENEM	293	293	100.00	100.00	293	WP_004199234.1	carbapenem-hydrolyzing class A beta-lactamase KPC-2
NZ_AP024767.1	Klebsiella pneumoniae strain TUM12131 plasmid IncN-R, complete sequence	40866	41744	+	blaKPC-2	carbapenem-hydrolyzing class A beta-lactamase KPC-2	core	AMR	AMR	BETA-LACTAM	CARBAPENEM	293	293	100.00	100.00	293	WP_004199234.1	carbapenem-hydrolyzing class A beta-lactamase KPC-2
NZ_AP024770.1	Klebsiella pneumoniae strain TUM12132 plasmid IncN-R, complete sequence	40907	41785	+	blaKPC-2	carbapenem-hydrolyzing class A beta-lactamase KPC-2	core	AMR	AMR	BETA-LACTAM	CARBAPENEM	293	293	100.00	100.00	293	WP_004199234.1	carbapenem-hydrolyzing class A beta-lactamase KPC-2
NZ_AP024773.1	Klebsiella pneumoniae strain TUM12133 plasmid IncN-R, complete sequence	40868	41746	+	blaKPC-2	carbapenem-hydrolyzing class A beta-lactamase KPC-2	core	AMR	AMR	BETA-LACTAM	CARBAPENEM	293	293	100.00	100.00	293	WP_004199234.1	carbapenem-hydrolyzing class A beta-lactamase KPC-2
NZ_AP024776.1	Klebsiella pneumoniae strain TUM12134 plasmid IncN-R, complete sequence	40868	41746	+	blaKPC-2	carbapenem-hydrolyzing class A beta-lactamase KPC-2	core	AMR	AMR	BETA-LACTAM	CARBAPENEM	293	293	100.00	100.00	293	WP_004199234.1	carbapenem-hydrolyzing class A beta-lactamase KPC-2
NZ_AP024777.1	Klebsiella pneumoniae strain TUM12134 plasmid ColRNAI, complete sequence	7671	8549	-	blaKPC-2	carbapenem-hydrolyzing class A beta-lactamase KPC-2	core	AMR	AMR	BETA-LACTAM	CARBAPENEM	293	293	100.00	100.00	293	WP_004199234.1	carbapenem-hydrolyzing class A beta-lactamase KPC-2
NZ_AP024779.1	Klebsiella pneumoniae strain TUM12135 plasmid IncN-R, complete sequence	40866	41744	+	blaKPC-2	carbapenem-hydrolyzing class A beta-lactamase KPC-2	core	AMR	AMR	BETA-LACTAM	CARBAPENEM	293	293	100.00	100.00	293	WP_004199234.1	carbapenem-hydrolyzing class A beta-lactamase KPC-2
NZ_AP024780.1	Klebsiella pneumoniae strain TUM12135 plasmid ColRNAI, complete sequence	7671	8549	-	blaKPC-2	carbapenem-hydrolyzing class A beta-lactamase KPC-2	core	AMR	AMR	BETA-LACTAM	CARBAPENEM	293	293	100.00	100.00	293	WP_004199234.1	carbapenem-hydrolyzing class A beta-lactamase KPC-2
NZ_AP024782.1	Klebsiella pneumoniae strain TUM12136 plasmid IncN-R, complete sequence	40866	41744	+	blaKPC-2	carbapenem-hydrolyzing class A beta-lactamase KPC-2	core	AMR	AMR	BETA-LACTAM	CARBAPENEM	293	293	100.00	100.00	293	WP_004199234.1	carbapenem-hydrolyzing class A beta-lactamase KPC-2
NZ_AP024786.1	Klebsiella pneumoniae strain TUM12137 plasmid IncN-R, complete sequence	40459	41337	+	blaKPC-2	carbapenem-hydrolyzing class A beta-lactamase KPC-2	core	AMR	AMR	BETA-LACTAM	CARBAPENEM	293	293	100.00	100.00	293	WP_004199234.1	carbapenem-hydrolyzing class A beta-lactamase KPC-2
NZ_AP024786.1	Klebsiella pneumoniae strain TUM12137 plasmid IncN-R, complete sequence	63650	64528	-	blaKPC-2	carbapenem-hydrolyzing class A beta-lactamase KPC-2	core	AMR	AMR	BETA-LACTAM	CARBAPENEM	293	293	100.00	100.00	293	WP_004199234.1	carbapenem-hydrolyzing class A beta-lactamase KPC-2
NZ_AP024790.1	Klebsiella pneumoniae strain TUM12138 plasmid IncN-R, complete sequence	40865	41743	+	blaKPC-2	carbapenem-hydrolyzing class A beta-lactamase KPC-2	core	AMR	AMR	BETA-LACTAM	CARBAPENEM	293	293	100.00	100.00	293	WP_004199234.1	carbapenem-hydrolyzing class A beta-lactamase KPC-2
NZ_AP024793.1	Klebsiella pneumoniae strain TUM12139 plasmid IncN-R, complete sequence	40348	41226	+	blaKPC-2	carbapenem-hydrolyzing class A beta-lactamase KPC-2	core	AMR	AMR	BETA-LACTAM	CARBAPENEM	293	293	100.00	100.00	293	WP_004199234.1	carbapenem-hydrolyzing class A beta-lactamase KPC-2
NZ_AP024793.1	Klebsiella pneumoniae strain TUM12139 plasmid IncN-R, complete sequence	81063	81722	-	blaKPC	KPC family carbapenem-hydrolyzing class A beta-lactamase	core	AMR	AMR	BETA-LACTAM	CARBAPENEM	220	293	74.74	91.89	222	WP_004199234.1	carbapenem-hydrolyzing class A beta-lactamase KPC-2
NZ_AP024796.1	Klebsiella pneumoniae strain TUM12140 plasmid IncN-R, complete sequence	40946	41824	+	blaKPC-2	carbapenem-hydrolyzing class A beta-lactamase KPC-2	core	AMR	AMR	BETA-LACTAM	CARBAPENEM	293	293	100.00	100.00	293	WP_004199234.1	carbapenem-hydrolyzing class A beta-lactamase KPC-2
NZ_AP024796.1	Klebsiella pneumoniae strain TUM12140 plasmid IncN-R, complete sequence	81664	82542	-	blaKPC-2	carbapenem-hydrolyzing class A beta-lactamase KPC-2	core	AMR	AMR	BETA-LACTAM	CARBAPENEM	293	293	100.00	100.00	293	WP_004199234.1	carbapenem-hydrolyzing class A beta-lactamase KPC-2
NZ_AP024848.1	Serratia marcescens strain 2020-O-9 plasmid p2020-O-9, complete sequence	17058	17918	-	blaGES-5	carbapenem-hydrolyzing class A beta-lactamase GES-5	core	AMR	AMR	BETA-LACTAM	CARBAPENEM	287	287	100.00	100.00	287	WP_012658785.1	carbapenem-hydrolyzing class A beta-lactamase GES-5
NZ_AP024917.1	Serratia marcescens strain Serratia marcescens SL267 plasmid pSL267, complete sequence	13439	14176	+	blaIMP-1	subclass B1 metallo-beta-lactamase IMP-1	core	AMR	AMR	BETA-LACTAM	CARBAPENEM	246	246	100.00	100.00	246	WP_003159548.1	subclass B1 metallo-beta-lactamase IMP-1
NZ_AP024942.1	Aeromonas caviae strain KAM339 plasmid pKAM339_2, complete sequence	37506	38243	+	blaIMP-1	subclass B1 metallo-beta-lactamase IMP-1	core	AMR	AMR	BETA-LACTAM	CARBAPENEM	246	246	100.00	100.00	246	WP_003159548.1	subclass B1 metallo-beta-lactamase IMP-1
NZ_AP024943.1	Aeromonas caviae strain KAM339 plasmid pKAM339_3, complete sequence	14192	15052	+	blaGES-24	carbapenem-hydrolyzing class A beta-lactamase GES-24	core	AMR	AMR	BETA-LACTAM	CARBAPENEM	287	287	100.00	100.00	287	WP_059385191.1	carbapenem-hydrolyzing class A beta-lactamase GES-24
NZ_AP024949.1	Aeromonas caviae strain KAM345 plasmid pKAM345_1, complete sequence	34867	35604	+	blaIMP-1	subclass B1 metallo-beta-lactamase IMP-1	core	AMR	AMR	BETA-LACTAM	CARBAPENEM	246	246	100.00	100.00	246	WP_003159548.1	subclass B1 metallo-beta-lactamase IMP-1
NZ_AP024949.1	Aeromonas caviae strain KAM345 plasmid pKAM345_1, complete sequence	38663	39400	+	blaIMP-1	subclass B1 metallo-beta-lactamase IMP-1	core	AMR	AMR	BETA-LACTAM	CARBAPENEM	246	246	100.00	100.00	246	WP_003159548.1	subclass B1 metallo-beta-lactamase IMP-1
NZ_AP025010.1	Raoultella ornithinolytica strain NUITM-VR1 plasmid pNUITM-VR1_1, complete sequence	46613	47422	+	blaNDM-1	subclass B1 metallo-beta-lactamase NDM-1	core	AMR	AMR	BETA-LACTAM	CARBAPENEM	270	270	100.00	100.00	270	WP_004201164.1	subclass B1 metallo-beta-lactamase NDM-1
NZ_AP025012.1	Raoultella ornithinolytica strain NUITM-VR1 plasmid pNUITM-VR1_3, complete sequence	38100	38909	+	blaNDM-1	subclass B1 metallo-beta-lactamase NDM-1	core	AMR	AMR	BETA-LACTAM	CARBAPENEM	270	270	100.00	100.00	270	WP_004201164.1	subclass B1 metallo-beta-lactamase NDM-1
NZ_AP025013.1	Raoultella ornithinolytica strain NUITM-VR1 plasmid pNUITM-VR1_4, complete sequence	33260	34069	+	blaNDM-1	subclass B1 metallo-beta-lactamase NDM-1	core	AMR	AMR	BETA-LACTAM	CARBAPENEM	270	270	100.00	100.00	270	WP_004201164.1	subclass B1 metallo-beta-lactamase NDM-1
NZ_AP025194.1	Comamonas thiooxydans strain NR4028 plasmid pNR4028_IMP1, complete sequence	4783	5520	+	blaIMP-1	subclass B1 metallo-beta-lactamase IMP-1	core	AMR	AMR	BETA-LACTAM	CARBAPENEM	246	246	100.00	100.00	246	WP_003159548.1	subclass B1 metallo-beta-lactamase IMP-1
NZ_AP025274.1	Pseudomonas alcaligenes strain MRCP2 plasmid pMRCP2, complete sequence	161831	162568	-	blaIMP-1	subclass B1 metallo-beta-lactamase IMP-1	core	AMR	AMR	BETA-LACTAM	CARBAPENEM	246	246	100.00	100.00	246	WP_003159548.1	subclass B1 metallo-beta-lactamase IMP-1
NZ_AP025336.1	Phytobacter diazotrophicus strain TA9734 plasmid pTMTA97342, complete sequence	42589	43398	-	blaNDM-1	subclass B1 metallo-beta-lactamase NDM-1	core	AMR	AMR	BETA-LACTAM	CARBAPENEM	270	270	100.00	100.00	270	WP_004201164.1	subclass B1 metallo-beta-lactamase NDM-1
NZ_AP025660.1	Escherichia coli strain TUM13867 plasmid pMTY13867_IncN, complete sequence	5191	5928	+	blaIMP-6	subclass B1 metallo-beta-lactamase IMP-6	core	AMR	AMR	BETA-LACTAM	CARBAPENEM	246	246	100.00	100.00	246	WP_032492096.1	subclass B1 metallo-beta-lactamase IMP-6
NZ_AP025665.1	Escherichia coli strain TUM20902 plasmid pMTY20902_IncN	21601	22338	-	blaIMP-6	subclass B1 metallo-beta-lactamase IMP-6	core	AMR	AMR	BETA-LACTAM	CARBAPENEM	246	246	100.00	100.00	246	WP_032492096.1	subclass B1 metallo-beta-lactamase IMP-6
NZ_AP025765.1	Enterobacter hormaechei strain FUJ80001 plasmid pFJMB80001_1, complete sequence	139379	140116	-	blaIMP-1	subclass B1 metallo-beta-lactamase IMP-1	core	AMR	AMR	BETA-LACTAM	CARBAPENEM	246	246	100.00	100.00	246	WP_003159548.1	subclass B1 metallo-beta-lactamase IMP-1
NZ_AP025768.1	Enterobacter hormaechei strain FUJ80002 plasmid pFJMB80002_1, complete sequence	144395	145132	+	blaIMP-1	subclass B1 metallo-beta-lactamase IMP-1	core	AMR	AMR	BETA-LACTAM	CARBAPENEM	246	246	100.00	100.00	246	WP_003159548.1	subclass B1 metallo-beta-lactamase IMP-1
NZ_AP025773.1	Enterobacter hormaechei strain FUJ80004 plasmid pFJMB80004_1, complete sequence	139889	140626	-	blaIMP-1	subclass B1 metallo-beta-lactamase IMP-1	core	AMR	AMR	BETA-LACTAM	CARBAPENEM	246	246	100.00	100.00	246	WP_003159548.1	subclass B1 metallo-beta-lactamase IMP-1
NZ_AP025775.1	Enterobacter hormaechei strain FUJ80005 plasmid pFJMB80005_1, complete sequence	138551	139288	-	blaIMP-1	subclass B1 metallo-beta-lactamase IMP-1	core	AMR	AMR	BETA-LACTAM	CARBAPENEM	246	246	100.00	100.00	246	WP_003159548.1	subclass B1 metallo-beta-lactamase IMP-1
NZ_AP025778.1	Enterobacter hormaechei strain FUJ80007 plasmid pFJMB80007_1, complete sequence	139313	140050	-	blaIMP-1	subclass B1 metallo-beta-lactamase IMP-1	core	AMR	AMR	BETA-LACTAM	CARBAPENEM	246	246	100.00	100.00	246	WP_003159548.1	subclass B1 metallo-beta-lactamase IMP-1
NZ_AP025781.1	Enterobacter hormaechei strain FUJ80008 plasmid pFJMB80008_1, complete sequence	139889	140626	-	blaIMP-1	subclass B1 metallo-beta-lactamase IMP-1	core	AMR	AMR	BETA-LACTAM	CARBAPENEM	246	246	100.00	100.00	246	WP_003159548.1	subclass B1 metallo-beta-lactamase IMP-1
NZ_AP025783.1	Enterobacter hormaechei strain FUJ80011 plasmid pFJMB80011_1, complete sequence	139889	140626	-	blaIMP-1	subclass B1 metallo-beta-lactamase IMP-1	core	AMR	AMR	BETA-LACTAM	CARBAPENEM	246	246	100.00	100.00	246	WP_003159548.1	subclass B1 metallo-beta-lactamase IMP-1
NZ_AP025785.1	Enterobacter hormaechei strain FUJ80012 plasmid pFJMB80012_1, complete sequence	137409	138146	-	blaIMP-1	subclass B1 metallo-beta-lactamase IMP-1	core	AMR	AMR	BETA-LACTAM	CARBAPENEM	246	246	100.00	100.00	246	WP_003159548.1	subclass B1 metallo-beta-lactamase IMP-1
NZ_AP025788.1	Enterobacter hormaechei strain FUJ80013 plasmid pFJMB80013_1, complete sequence	139889	140626	-	blaIMP-1	subclass B1 metallo-beta-lactamase IMP-1	core	AMR	AMR	BETA-LACTAM	CARBAPENEM	246	246	100.00	100.00	246	WP_003159548.1	subclass B1 metallo-beta-lactamase IMP-1
NZ_AP025791.1	Enterobacter hormaechei strain FUJ80014 plasmid pFJMB80014_1, complete sequence	139889	140626	-	blaIMP-1	subclass B1 metallo-beta-lactamase IMP-1	core	AMR	AMR	BETA-LACTAM	CARBAPENEM	246	246	100.00	100.00	246	WP_003159548.1	subclass B1 metallo-beta-lactamase IMP-1
NZ_AP025793.1	Enterobacter hormaechei strain FUJ80017 plasmid pFJMB80017_1, complete sequence	138551	139288	-	blaIMP-1	subclass B1 metallo-beta-lactamase IMP-1	core	AMR	AMR	BETA-LACTAM	CARBAPENEM	246	246	100.00	100.00	246	WP_003159548.1	subclass B1 metallo-beta-lactamase IMP-1
NZ_AP025796.1	Enterobacter hormaechei strain FUJ80019 plasmid pFJMB80019_1, complete sequence	139889	140626	-	blaIMP-1	subclass B1 metallo-beta-lactamase IMP-1	core	AMR	AMR	BETA-LACTAM	CARBAPENEM	246	246	100.00	100.00	246	WP_003159548.1	subclass B1 metallo-beta-lactamase IMP-1
NZ_AP025798.1	Enterobacter hormaechei strain FUJ80022 plasmid pFJMB80022_1, complete sequence	139889	140626	-	blaIMP-1	subclass B1 metallo-beta-lactamase IMP-1	core	AMR	AMR	BETA-LACTAM	CARBAPENEM	246	246	100.00	100.00	246	WP_003159548.1	subclass B1 metallo-beta-lactamase IMP-1
NZ_AP025800.1	Enterobacter hormaechei strain FUJ80023 plasmid pFJMB80023_1, complete sequence	138551	139288	-	blaIMP-1	subclass B1 metallo-beta-lactamase IMP-1	core	AMR	AMR	BETA-LACTAM	CARBAPENEM	246	246	100.00	100.00	246	WP_003159548.1	subclass B1 metallo-beta-lactamase IMP-1
NZ_AP025802.1	Enterobacter hormaechei strain FUJ80024 plasmid pFJMB80024_1, complete sequence	137409	138146	-	blaIMP-1	subclass B1 metallo-beta-lactamase IMP-1	core	AMR	AMR	BETA-LACTAM	CARBAPENEM	246	246	100.00	100.00	246	WP_003159548.1	subclass B1 metallo-beta-lactamase IMP-1
NZ_AP025805.1	Enterobacter hormaechei strain FUJ80053 plasmid pFJMB80053_1, complete sequence	138551	139288	-	blaIMP-1	subclass B1 metallo-beta-lactamase IMP-1	core	AMR	AMR	BETA-LACTAM	CARBAPENEM	246	246	100.00	100.00	246	WP_003159548.1	subclass B1 metallo-beta-lactamase IMP-1
NZ_AP025808.1	Enterobacter hormaechei strain FUJ80056 plasmid pFJMB80056_1, complete sequence	137409	138146	-	blaIMP-1	subclass B1 metallo-beta-lactamase IMP-1	core	AMR	AMR	BETA-LACTAM	CARBAPENEM	246	246	100.00	100.00	246	WP_003159548.1	subclass B1 metallo-beta-lactamase IMP-1
NZ_AP025811.1	Enterobacter hormaechei strain FUJ80060 plasmid pFJMB80060_1, complete sequence	139889	140626	-	blaIMP-1	subclass B1 metallo-beta-lactamase IMP-1	core	AMR	AMR	BETA-LACTAM	CARBAPENEM	246	246	100.00	100.00	246	WP_003159548.1	subclass B1 metallo-beta-lactamase IMP-1
NZ_AP025813.1	Enterobacter hormaechei strain FUJ80062 plasmid pFJMB80062_1, complete sequence	138552	139289	-	blaIMP-1	subclass B1 metallo-beta-lactamase IMP-1	core	AMR	AMR	BETA-LACTAM	CARBAPENEM	246	246	100.00	100.00	246	WP_003159548.1	subclass B1 metallo-beta-lactamase IMP-1
NZ_AP025816.1	Enterobacter hormaechei strain FUJ80064 plasmid pFJMB80064_1, complete sequence	137409	138146	-	blaIMP-1	subclass B1 metallo-beta-lactamase IMP-1	core	AMR	AMR	BETA-LACTAM	CARBAPENEM	246	246	100.00	100.00	246	WP_003159548.1	subclass B1 metallo-beta-lactamase IMP-1
NZ_AP025819.1	Enterobacter hormaechei strain FUJ80065 plasmid pFJMB80065_1, complete sequence	137409	138146	-	blaIMP-1	subclass B1 metallo-beta-lactamase IMP-1	core	AMR	AMR	BETA-LACTAM	CARBAPENEM	246	246	100.00	100.00	246	WP_003159548.1	subclass B1 metallo-beta-lactamase IMP-1
NZ_AP025822.1	Enterobacter hormaechei strain FUJ80066 plasmid pFJMB80066_1, complete sequence	138551	139288	-	blaIMP-1	subclass B1 metallo-beta-lactamase IMP-1	core	AMR	AMR	BETA-LACTAM	CARBAPENEM	246	246	100.00	100.00	246	WP_003159548.1	subclass B1 metallo-beta-lactamase IMP-1
NZ_AP025828.1	Enterobacter hormaechei strain FUJ80149 plasmid pFJMB80149_1, complete sequence	138551	139288	-	blaIMP-1	subclass B1 metallo-beta-lactamase IMP-1	core	AMR	AMR	BETA-LACTAM	CARBAPENEM	246	246	100.00	100.00	246	WP_003159548.1	subclass B1 metallo-beta-lactamase IMP-1
NZ_AP025831.1	Enterobacter hormaechei strain FUJ80169 plasmid pFJMB80169_1, complete sequence	138550	139287	-	blaIMP-1	subclass B1 metallo-beta-lactamase IMP-1	core	AMR	AMR	BETA-LACTAM	CARBAPENEM	246	246	100.00	100.00	246	WP_003159548.1	subclass B1 metallo-beta-lactamase IMP-1
NZ_AP025834.1	Enterobacter hormaechei strain FUJ80181 plasmid pFJMB80181_1, complete sequence	96606	97343	-	blaIMP-1	subclass B1 metallo-beta-lactamase IMP-1	core	AMR	AMR	BETA-LACTAM	CARBAPENEM	246	246	100.00	100.00	246	WP_003159548.1	subclass B1 metallo-beta-lactamase IMP-1
NZ_AP025837.1	Enterobacter hormaechei strain FUJ80199 plasmid pFJMB80199_1, complete sequence	138550	139287	-	blaIMP-1	subclass B1 metallo-beta-lactamase IMP-1	core	AMR	AMR	BETA-LACTAM	CARBAPENEM	246	246	100.00	100.00	246	WP_003159548.1	subclass B1 metallo-beta-lactamase IMP-1
NZ_AP025840.1	Enterobacter hormaechei strain FUJ80299 plasmid pFJMB80299_1, complete sequence	138551	139288	-	blaIMP-1	subclass B1 metallo-beta-lactamase IMP-1	core	AMR	AMR	BETA-LACTAM	CARBAPENEM	246	246	100.00	100.00	246	WP_003159548.1	subclass B1 metallo-beta-lactamase IMP-1
NZ_AP025843.1	Enterobacter hormaechei strain FUJ80379 plasmid pFJMB80379_1, complete sequence	136213	136950	-	blaIMP-1	subclass B1 metallo-beta-lactamase IMP-1	core	AMR	AMR	BETA-LACTAM	CARBAPENEM	246	246	100.00	100.00	246	WP_003159548.1	subclass B1 metallo-beta-lactamase IMP-1
NZ_AP025848.1	Enterobacter hormaechei strain FUJ80063 plasmid pFJMB80063_1, complete sequence	139693	140430	-	blaIMP-1	subclass B1 metallo-beta-lactamase IMP-1	core	AMR	AMR	BETA-LACTAM	CARBAPENEM	246	246	100.00	100.00	246	WP_003159548.1	subclass B1 metallo-beta-lactamase IMP-1
NZ_AP025852.1	Enterobacter hormaechei strain FUJ80068 plasmid pFJMB80068_1, complete sequence	139693	140430	-	blaIMP-1	subclass B1 metallo-beta-lactamase IMP-1	core	AMR	AMR	BETA-LACTAM	CARBAPENEM	246	246	100.00	100.00	246	WP_003159548.1	subclass B1 metallo-beta-lactamase IMP-1
NZ_AP025856.1	Enterobacter hormaechei strain FUJ80144 plasmid pFJMB80144_1, complete sequence	138635	139372	-	blaIMP-1	subclass B1 metallo-beta-lactamase IMP-1	core	AMR	AMR	BETA-LACTAM	CARBAPENEM	246	246	100.00	100.00	246	WP_003159548.1	subclass B1 metallo-beta-lactamase IMP-1
NZ_AP025860.1	Enterobacter hormaechei strain FUJ80145 plasmid pFJMB80145_1, complete sequence	138635	139372	-	blaIMP-1	subclass B1 metallo-beta-lactamase IMP-1	core	AMR	AMR	BETA-LACTAM	CARBAPENEM	246	246	100.00	100.00	246	WP_003159548.1	subclass B1 metallo-beta-lactamase IMP-1
NZ_AP025864.1	Enterobacter hormaechei strain FUJ80146 plasmid pFJMB80146_1, complete sequence	138635	139372	-	blaIMP-1	subclass B1 metallo-beta-lactamase IMP-1	core	AMR	AMR	BETA-LACTAM	CARBAPENEM	246	246	100.00	100.00	246	WP_003159548.1	subclass B1 metallo-beta-lactamase IMP-1
NZ_AP025868.1	Enterobacter hormaechei strain FUJ80151 plasmid pFJMB80151_1, complete sequence	114411	115148	-	blaIMP-1	subclass B1 metallo-beta-lactamase IMP-1	core	AMR	AMR	BETA-LACTAM	CARBAPENEM	246	246	100.00	100.00	246	WP_003159548.1	subclass B1 metallo-beta-lactamase IMP-1
NZ_AP025872.1	Enterobacter hormaechei strain FUJ80152 plasmid pFJMB80152_1, complete sequence	121455	122192	-	blaIMP-1	subclass B1 metallo-beta-lactamase IMP-1	core	AMR	AMR	BETA-LACTAM	CARBAPENEM	246	246	100.00	100.00	246	WP_003159548.1	subclass B1 metallo-beta-lactamase IMP-1
NZ_AP025876.1	Enterobacter hormaechei strain FUJ80153 plasmid pFJMB80153_1, complete sequence	137410	138147	-	blaIMP-1	subclass B1 metallo-beta-lactamase IMP-1	core	AMR	AMR	BETA-LACTAM	CARBAPENEM	246	246	100.00	100.00	246	WP_003159548.1	subclass B1 metallo-beta-lactamase IMP-1
NZ_AP025880.1	Enterobacter hormaechei strain FUJ80156 plasmid pFJMB80156_1, complete sequence	137409	138146	-	blaIMP-1	subclass B1 metallo-beta-lactamase IMP-1	core	AMR	AMR	BETA-LACTAM	CARBAPENEM	246	246	100.00	100.00	246	WP_003159548.1	subclass B1 metallo-beta-lactamase IMP-1
NZ_AP025884.1	Enterobacter hormaechei strain FUJ80158 plasmid pFJMB80158_1, complete sequence	131601	132338	-	blaIMP-1	subclass B1 metallo-beta-lactamase IMP-1	core	AMR	AMR	BETA-LACTAM	CARBAPENEM	246	246	100.00	100.00	246	WP_003159548.1	subclass B1 metallo-beta-lactamase IMP-1
NZ_AP025888.1	Enterobacter hormaechei strain FUJ80178 plasmid pFJMB80178_1, complete sequence	138634	139371	-	blaIMP-1	subclass B1 metallo-beta-lactamase IMP-1	core	AMR	AMR	BETA-LACTAM	CARBAPENEM	246	246	100.00	100.00	246	WP_003159548.1	subclass B1 metallo-beta-lactamase IMP-1
NZ_AP025892.1	Enterobacter hormaechei strain FUJ80182 plasmid pFJMB80182_1, complete sequence	99304	100041	-	blaIMP-1	subclass B1 metallo-beta-lactamase IMP-1	core	AMR	AMR	BETA-LACTAM	CARBAPENEM	246	246	100.00	100.00	246	WP_003159548.1	subclass B1 metallo-beta-lactamase IMP-1
NZ_AP025896.1	Enterobacter hormaechei strain FUJ80191 plasmid pFJMB80191_1, complete sequence	114802	115539	+	blaIMP-1	subclass B1 metallo-beta-lactamase IMP-1	core	AMR	AMR	BETA-LACTAM	CARBAPENEM	246	246	100.00	100.00	246	WP_003159548.1	subclass B1 metallo-beta-lactamase IMP-1
NZ_AP025900.1	Enterobacter hormaechei strain FUJ80334 plasmid pFJMB80334_1, complete sequence	139860	140597	-	blaIMP-1	subclass B1 metallo-beta-lactamase IMP-1	core	AMR	AMR	BETA-LACTAM	CARBAPENEM	246	246	100.00	100.00	246	WP_003159548.1	subclass B1 metallo-beta-lactamase IMP-1
NZ_AP025904.1	Enterobacter hormaechei strain FUJ80374 plasmid pFJMB80374_1, complete sequence	138635	139372	-	blaIMP-1	subclass B1 metallo-beta-lactamase IMP-1	core	AMR	AMR	BETA-LACTAM	CARBAPENEM	246	246	100.00	100.00	246	WP_003159548.1	subclass B1 metallo-beta-lactamase IMP-1
NZ_AP025908.1	Enterobacter hormaechei strain FUJ80375 plasmid pFJMB80375_1, complete sequence	138635	139372	-	blaIMP-1	subclass B1 metallo-beta-lactamase IMP-1	core	AMR	AMR	BETA-LACTAM	CARBAPENEM	246	246	100.00	100.00	246	WP_003159548.1	subclass B1 metallo-beta-lactamase IMP-1
NZ_AP025912.1	Enterobacter hormaechei strain FUJ80376 plasmid pFJMB80376_1, complete sequence	138635	139372	-	blaIMP-1	subclass B1 metallo-beta-lactamase IMP-1	core	AMR	AMR	BETA-LACTAM	CARBAPENEM	246	246	100.00	100.00	246	WP_003159548.1	subclass B1 metallo-beta-lactamase IMP-1
NZ_AP025916.1	Enterobacter hormaechei strain FUJ80377 plasmid pFJMB80377_1, complete sequence	139357	140094	+	blaIMP-1	subclass B1 metallo-beta-lactamase IMP-1	core	AMR	AMR	BETA-LACTAM	CARBAPENEM	246	246	100.00	100.00	246	WP_003159548.1	subclass B1 metallo-beta-lactamase IMP-1
NZ_AP025920.1	Enterobacter hormaechei strain FUJ80378 plasmid pFJMB80378_1, complete sequence	139867	140604	-	blaIMP-1	subclass B1 metallo-beta-lactamase IMP-1	core	AMR	AMR	BETA-LACTAM	CARBAPENEM	246	246	100.00	100.00	246	WP_003159548.1	subclass B1 metallo-beta-lactamase IMP-1
NZ_AP025924.1	Enterobacter hormaechei strain FUJ80380 plasmid pFJMB80380_1, complete sequence	130436	131173	-	blaIMP-1	subclass B1 metallo-beta-lactamase IMP-1	core	AMR	AMR	BETA-LACTAM	CARBAPENEM	246	246	100.00	100.00	246	WP_003159548.1	subclass B1 metallo-beta-lactamase IMP-1
NZ_AP025928.1	Enterobacter hormaechei strain FUJ80381 plasmid pFJMB80381_1, complete sequence	138633	139370	-	blaIMP-1	subclass B1 metallo-beta-lactamase IMP-1	core	AMR	AMR	BETA-LACTAM	CARBAPENEM	246	246	100.00	100.00	246	WP_003159548.1	subclass B1 metallo-beta-lactamase IMP-1
NZ_AP025932.1	Enterobacter hormaechei strain FUJ80382 plasmid pFJMB80382_1, complete sequence	135819	136556	-	blaIMP-1	subclass B1 metallo-beta-lactamase IMP-1	core	AMR	AMR	BETA-LACTAM	CARBAPENEM	246	246	100.00	100.00	246	WP_003159548.1	subclass B1 metallo-beta-lactamase IMP-1
NZ_AP026371.1	Aeromonas caviae strain KAM471 plasmid pKAM471_1, complete sequence	39734	40594	+	blaGES-24	carbapenem-hydrolyzing class A beta-lactamase GES-24	core	AMR	AMR	BETA-LACTAM	CARBAPENEM	287	287	100.00	100.00	287	WP_059385191.1	carbapenem-hydrolyzing class A beta-lactamase GES-24
NZ_AP026377.1	Aeromonas caviae strain KAM497 plasmid pKAM497_2, complete sequence	19103	19963	+	blaGES-24	carbapenem-hydrolyzing class A beta-lactamase GES-24	core	AMR	AMR	BETA-LACTAM	CARBAPENEM	287	287	100.00	100.00	287	WP_059385191.1	carbapenem-hydrolyzing class A beta-lactamase GES-24
NZ_AP026398.1	Klebsiella quasipneumoniae subsp. quasipneumoniae strain KAM622 plasmid pKAM622_6, complete sequence	19101	19961	+	blaGES-24	carbapenem-hydrolyzing class A beta-lactamase GES-24	core	AMR	AMR	BETA-LACTAM	CARBAPENEM	287	287	100.00	100.00	287	WP_059385191.1	carbapenem-hydrolyzing class A beta-lactamase GES-24
NZ_AP026404.1	Aeromonas caviae strain KAM643 plasmid pKAM643_1, complete sequence	18065	18925	-	blaGES-24	carbapenem-hydrolyzing class A beta-lactamase GES-24	core	AMR	AMR	BETA-LACTAM	CARBAPENEM	287	287	100.00	100.00	287	WP_059385191.1	carbapenem-hydrolyzing class A beta-lactamase GES-24
NZ_AP026414.1	Klebsiella quasipneumoniae subsp. quasipneumoniae strain KAM644 plasmid pKAM644_7, complete sequence	19108	19968	+	blaGES-24	carbapenem-hydrolyzing class A beta-lactamase GES-24	core	AMR	AMR	BETA-LACTAM	CARBAPENEM	287	287	100.00	100.00	287	WP_059385191.1	carbapenem-hydrolyzing class A beta-lactamase GES-24
NZ_AP026427.1	Klebsiella quasipneumoniae subsp. quasipneumoniae strain KAM645 plasmid pKAM645_7, complete sequence	19108	19968	+	blaGES-24	carbapenem-hydrolyzing class A beta-lactamase GES-24	core	AMR	AMR	BETA-LACTAM	CARBAPENEM	287	287	100.00	100.00	287	WP_059385191.1	carbapenem-hydrolyzing class A beta-lactamase GES-24
NZ_AP026736.1	Shewanella xiamenensis strain NUITM-VS2 plasmid pNUITM-VS2_4, complete sequence	17765	18574	-	blaNDM-1	subclass B1 metallo-beta-lactamase NDM-1	core	AMR	AMR	BETA-LACTAM	CARBAPENEM	270	270	100.00	100.00	270	WP_004201164.1	subclass B1 metallo-beta-lactamase NDM-1
NZ_AP026786.1	Escherichia coli strain IPCEC31 plasmid pIPCEC31_3, complete sequence	4370	5164	-	blaOXA-48	OXA-48 family carbapenem-hydrolyzing class D beta-lactamase OXA-48	core	AMR	AMR	BETA-LACTAM	CARBAPENEM	265	265	100.00	100.00	265	WP_015059991.1	OXA-48 family carbapenem-hydrolyzing class D beta-lactamase OXA-48
NZ_AP026894.1	Aeromonas caviae strain KAM479 plasmid pKAM479_1, complete sequence	21450	22310	-	blaGES-24	carbapenem-hydrolyzing class A beta-lactamase GES-24	core	AMR	AMR	BETA-LACTAM	CARBAPENEM	287	287	100.00	100.00	287	WP_059385191.1	carbapenem-hydrolyzing class A beta-lactamase GES-24
NZ_AP026894.1	Aeromonas caviae strain KAM479 plasmid pKAM479_1, complete sequence	22470	23330	-	blaGES-24	carbapenem-hydrolyzing class A beta-lactamase GES-24	core	AMR	AMR	BETA-LACTAM	CARBAPENEM	287	287	100.00	100.00	287	WP_059385191.1	carbapenem-hydrolyzing class A beta-lactamase GES-24
NZ_AP026894.1	Aeromonas caviae strain KAM479 plasmid pKAM479_1, complete sequence	23490	24350	-	blaGES-24	carbapenem-hydrolyzing class A beta-lactamase GES-24	core	AMR	AMR	BETA-LACTAM	CARBAPENEM	287	287	100.00	100.00	287	WP_059385191.1	carbapenem-hydrolyzing class A beta-lactamase GES-24
NZ_AP026939.1	Escherichia coli strain EC20-4B-2 plasmid pEC20-4B-2-2, complete sequence	31366	32175	+	blaNDM-1	subclass B1 metallo-beta-lactamase NDM-1	core	AMR	AMR	BETA-LACTAM	CARBAPENEM	270	270	100.00	100.00	270	WP_004201164.1	subclass B1 metallo-beta-lactamase NDM-1
NZ_AP026942.1	Citrobacter freundii strain CF20-4P-1 isolate gut contents of Mastacembelus plasmid pCF20-4P-1-2, complete sequence	31366	32175	+	blaNDM-1	subclass B1 metallo-beta-lactamase NDM-1	core	AMR	AMR	BETA-LACTAM	CARBAPENEM	270	270	100.00	100.00	270	WP_004201164.1	subclass B1 metallo-beta-lactamase NDM-1
NZ_AP027264.1	Klebsiella pneumoniae strain TA8711 plasmid pTA8711-1, complete sequence	36619	37497	-	blaKPC-2	carbapenem-hydrolyzing class A beta-lactamase KPC-2	core	AMR	AMR	BETA-LACTAM	CARBAPENEM	293	293	100.00	100.00	293	WP_004199234.1	carbapenem-hydrolyzing class A beta-lactamase KPC-2
NZ_AP028043.1	Phytobacter diazotrophicus strain TA9730 plasmid pTMTA97302, complete sequence	40257	41066	-	blaNDM-1	subclass B1 metallo-beta-lactamase NDM-1	core	AMR	AMR	BETA-LACTAM	CARBAPENEM	270	270	100.00	100.00	270	WP_004201164.1	subclass B1 metallo-beta-lactamase NDM-1
NZ_AP028048.1	Phytobacter diazotrophicus strain TA9759 plasmid pTMTA97591, complete sequence	42589	43398	-	blaNDM-1	subclass B1 metallo-beta-lactamase NDM-1	core	AMR	AMR	BETA-LACTAM	CARBAPENEM	270	270	100.00	100.00	270	WP_004201164.1	subclass B1 metallo-beta-lactamase NDM-1
NZ_AP028052.1	Phytobacter diazotrophicus strain TA9832 plasmid pTMTA98322, complete sequence	42589	43398	-	blaNDM-1	subclass B1 metallo-beta-lactamase NDM-1	core	AMR	AMR	BETA-LACTAM	CARBAPENEM	270	270	100.00	100.00	270	WP_004201164.1	subclass B1 metallo-beta-lactamase NDM-1
NZ_AP028130.1	Vibrio fluvialis strain IDH05335 plasmid pIDH5335-1	120104	120913	-	blaNDM-1	subclass B1 metallo-beta-lactamase NDM-1	core	AMR	AMR	BETA-LACTAM	CARBAPENEM	270	270	100.00	100.00	270	WP_004201164.1	subclass B1 metallo-beta-lactamase NDM-1
NZ_AP028311.1	Escherichia coli strain OIPH-1902-010 plasmid p1902-010-1, complete sequence	186639	187361	+	blaKHM-1	subclass B1 metallo-beta-lactamase KHM-1	core	AMR	AMR	BETA-LACTAM	CARBAPENEM	241	241	100.00	100.00	241	WP_032492430.1	subclass B1 metallo-beta-lactamase KHM-1
NZ_AP028316.1	Citrobacter freundii strain OIPH-N330 plasmid pN330-2, complete sequence	155193	155915	+	blaKHM-1	subclass B1 metallo-beta-lactamase KHM-1	core	AMR	AMR	BETA-LACTAM	CARBAPENEM	241	241	100.00	100.00	241	WP_032492430.1	subclass B1 metallo-beta-lactamase KHM-1
NZ_AP028319.1	Citrobacter freundii strain OIPH-N354 plasmid pN354-2, complete sequence	155193	155915	+	blaKHM-1	subclass B1 metallo-beta-lactamase KHM-1	core	AMR	AMR	BETA-LACTAM	CARBAPENEM	241	241	100.00	100.00	241	WP_032492430.1	subclass B1 metallo-beta-lactamase KHM-1
NZ_AP028421.1	Enterobacter asburiae strain TA61661 plasmid pTMTA61661, complete sequence	49477	50358	+	blaFRI-4	carbapenem-hydrolyzing class A beta-lactamase FRI-4	core	AMR	AMR	BETA-LACTAM	CARBAPENEM	294	294	100.00	100.00	294	WP_088245210.1	carbapenem-hydrolyzing class A beta-lactamase FRI-4
NZ_AP028421.1	Enterobacter asburiae strain TA61661 plasmid pTMTA61661, complete sequence	84802	85683	-	blaFRI-4	carbapenem-hydrolyzing class A beta-lactamase FRI-4	core	AMR	AMR	BETA-LACTAM	CARBAPENEM	294	294	100.00	100.00	294	WP_088245210.1	carbapenem-hydrolyzing class A beta-lactamase FRI-4
NZ_AP028423.1	Enterobacter asburiae strain Keio CL MIC 0002 plasmid pKeioCLMIC23, complete sequence	86836	87723	+	blaFRI-5	carbapenem-hydrolyzing class A beta-lactamase FRI-5	core	AMR	AMR	BETA-LACTAM	CARBAPENEM	296	296	100.00	100.00	296	WP_109545073.1	carbapenem-hydrolyzing class A beta-lactamase FRI-5
NZ_AP028870.1	Escherichia coli strain JBEHAAB-19-0176 plasmid pJBEHAAB-19-0176_NDM-OXA, complete sequence	46743	47552	-	blaNDM-5	subclass B1 metallo-beta-lactamase NDM-5	core	AMR	AMR	BETA-LACTAM	CARBAPENEM	270	270	100.00	100.00	270	WP_023408309.1	subclass B1 metallo-beta-lactamase NDM-5
NZ_AP028870.1	Escherichia coli strain JBEHAAB-19-0176 plasmid pJBEHAAB-19-0176_NDM-OXA, complete sequence	62004	62798	-	blaOXA-181	OXA-48 family carbapenem-hydrolyzing class D beta-lactamase OXA-181	core	AMR	AMR	BETA-LACTAM	CARBAPENEM	265	265	100.00	100.00	265	WP_015060052.1	OXA-48 family carbapenem-hydrolyzing class D beta-lactamase OXA-181
NZ_CP003997.1	Klebsiella pneumoniae subsp. pneumoniae Kp13 plasmid pKP13d, complete sequence	5572	6450	-	blaKPC-2	carbapenem-hydrolyzing class A beta-lactamase KPC-2	core	AMR	AMR	BETA-LACTAM	CARBAPENEM	293	293	100.00	100.00	293	WP_004199234.1	carbapenem-hydrolyzing class A beta-lactamase KPC-2
NZ_CP006661.1	Klebsiella pneumoniae strain ATCC BAA-2146 plasmid pNDM-US, complete sequence	122191	123000	+	blaNDM-1	subclass B1 metallo-beta-lactamase NDM-1	core	AMR	AMR	BETA-LACTAM	CARBAPENEM	270	270	100.00	100.00	270	WP_004201164.1	subclass B1 metallo-beta-lactamase NDM-1
NZ_CP006799.1	Klebsiella pneumoniae subsp. pneumoniae PittNDM01 plasmid p1, complete sequence	7770	8579	+	blaNDM-1	subclass B1 metallo-beta-lactamase NDM-1	core	AMR	AMR	BETA-LACTAM	CARBAPENEM	270	270	100.00	100.00	270	WP_004201164.1	subclass B1 metallo-beta-lactamase NDM-1
NZ_CP006802.1	Klebsiella pneumoniae subsp. pneumoniae PittNDM01 plasmid p4, complete sequence	3878	4672	+	blaOXA-232	OXA-48 family carbapenem-hydrolyzing class D beta-lactamase OXA-232	core	AMR	AMR	BETA-LACTAM	CARBAPENEM	265	265	100.00	100.00	265	WP_043907054.1	OXA-48 family carbapenem-hydrolyzing class D beta-lactamase OXA-232
NZ_CP006919.1	Klebsiella pneumoniae 30684/NJST258_2 plasmid pNJST258C2, complete sequence	8101	8979	+	blaKPC-3	carbapenem-hydrolyzing class A beta-lactamase KPC-3	core	AMR	AMR	BETA-LACTAM	CARBAPENEM	293	293	100.00	100.00	293	WP_004152396.1	carbapenem-hydrolyzing class A beta-lactamase KPC-3
NZ_CP007730.1	Klebsiella pneumoniae subsp. pneumoniae KPNIH10 plasmid pKpQIL-6e6, complete sequence	15984	16862	+	blaKPC-3	carbapenem-hydrolyzing class A beta-lactamase KPC-3	core	AMR	AMR	BETA-LACTAM	CARBAPENEM	293	293	100.00	100.00	293	WP_004152396.1	carbapenem-hydrolyzing class A beta-lactamase KPC-3
NZ_CP007732.1	Klebsiella pneumoniae subsp. pneumoniae KPNIH27 plasmid pKEC-dc3, complete sequence	174728	175606	-	blaKPC-2	carbapenem-hydrolyzing class A beta-lactamase KPC-2	core	AMR	AMR	BETA-LACTAM	CARBAPENEM	293	293	100.00	100.00	293	WP_004199234.1	carbapenem-hydrolyzing class A beta-lactamase KPC-2
NZ_CP008798.1	Klebsiella pneumoniae subsp. pneumoniae KPNIH24 plasmid pKPC-484, complete sequence	34142	35020	+	blaKPC-2	carbapenem-hydrolyzing class A beta-lactamase KPC-2	core	AMR	AMR	BETA-LACTAM	CARBAPENEM	293	293	100.00	100.00	293	WP_004199234.1	carbapenem-hydrolyzing class A beta-lactamase KPC-2
NZ_CP008824.1	UNVERIFIED_ORG: Enterobacter cloacae ECNIH2 plasmid pKEC-39c, complete sequence	222396	223274	-	blaKPC-2	carbapenem-hydrolyzing class A beta-lactamase KPC-2	core	AMR	AMR	BETA-LACTAM	CARBAPENEM	293	293	100.00	100.00	293	WP_004199234.1	carbapenem-hydrolyzing class A beta-lactamase KPC-2
NZ_CP008825.1	UNVERIFIED_ORG: Enterobacter cloacae ECNIH2 plasmid pKPC-272, complete sequence	126219	127097	+	blaKPC-3	carbapenem-hydrolyzing class A beta-lactamase KPC-3	core	AMR	AMR	BETA-LACTAM	CARBAPENEM	293	293	100.00	100.00	293	WP_004152396.1	carbapenem-hydrolyzing class A beta-lactamase KPC-3
NZ_CP008826.1	UNVERIFIED_ORG: Enterobacter cloacae ECNIH2 plasmid pKPC-f91, complete sequence	36403	37281	-	blaKPC-3	carbapenem-hydrolyzing class A beta-lactamase KPC-3	core	AMR	AMR	BETA-LACTAM	CARBAPENEM	293	293	100.00	100.00	293	WP_004152396.1	carbapenem-hydrolyzing class A beta-lactamase KPC-3
NZ_CP008830.1	Klebsiella pneumoniae subsp. pneumoniae KPNIH1 plasmid pKpQIL-6e6, complete sequence	15984	16862	+	blaKPC-3	carbapenem-hydrolyzing class A beta-lactamase KPC-3	core	AMR	AMR	BETA-LACTAM	CARBAPENEM	293	293	100.00	100.00	293	WP_004152396.1	carbapenem-hydrolyzing class A beta-lactamase KPC-3
NZ_CP008833.1	Klebsiella pneumoniae subsp. pneumoniae KPR0928 plasmid pKpQIL-531, complete sequence	15984	16862	+	blaKPC-2	carbapenem-hydrolyzing class A beta-lactamase KPC-2	core	AMR	AMR	BETA-LACTAM	CARBAPENEM	293	293	100.00	100.00	293	WP_004199234.1	carbapenem-hydrolyzing class A beta-lactamase KPC-2
NZ_CP008851.1	Acinetobacter baumannii strain AC29 plasmid pAC29b, complete sequence	62183	63001	-	blaOXA-23	OXA-23 family carbapenem-hydrolyzing class D beta-lactamase OXA-23	core	AMR	AMR	BETA-LACTAM	CARBAPENEM	273	273	100.00	100.00	273	WP_001046004.1	OXA-23 family carbapenem-hydrolyzing class D beta-lactamase OXA-23
NZ_CP008901.1	Enterobacter hormaechei subsp. hoffmannii ECNIH3 plasmid pKPC-47e, complete sequence	28243	29121	-	blaKPC-2	carbapenem-hydrolyzing class A beta-lactamase KPC-2	core	AMR	AMR	BETA-LACTAM	CARBAPENEM	293	293	100.00	100.00	293	WP_004199234.1	carbapenem-hydrolyzing class A beta-lactamase KPC-2
NZ_CP008908.1	Enterobacter hormaechei subsp. hoffmannii ECR091 plasmid pKPC-47e, complete sequence	28243	29121	-	blaKPC-2	carbapenem-hydrolyzing class A beta-lactamase KPC-2	core	AMR	AMR	BETA-LACTAM	CARBAPENEM	293	293	100.00	100.00	293	WP_004199234.1	carbapenem-hydrolyzing class A beta-lactamase KPC-2
NZ_CP008933.1	Klebsiella pneumoniae strain PMK1 plasmid pPMK1-NDM, complete sequence	47947	48756	+	blaNDM-1	subclass B1 metallo-beta-lactamase NDM-1	core	AMR	AMR	BETA-LACTAM	CARBAPENEM	270	270	100.00	100.00	270	WP_004201164.1	subclass B1 metallo-beta-lactamase NDM-1
NZ_CP008933.1	Klebsiella pneumoniae strain PMK1 plasmid pPMK1-NDM, complete sequence	56535	57344	+	blaNDM-1	subclass B1 metallo-beta-lactamase NDM-1	core	AMR	AMR	BETA-LACTAM	CARBAPENEM	270	270	100.00	100.00	270	WP_004201164.1	subclass B1 metallo-beta-lactamase NDM-1
NZ_CP008933.1	Klebsiella pneumoniae strain PMK1 plasmid pPMK1-NDM, complete sequence	65123	65932	+	blaNDM-1	subclass B1 metallo-beta-lactamase NDM-1	core	AMR	AMR	BETA-LACTAM	CARBAPENEM	270	270	100.00	100.00	270	WP_004201164.1	subclass B1 metallo-beta-lactamase NDM-1
NZ_CP009115.1	Klebsiella pneumoniae strain carbapenem-resistant blaNDM-1 plasmid p2, complete sequence	30287	31096	+	blaNDM-1	subclass B1 metallo-beta-lactamase NDM-1	core	AMR	AMR	BETA-LACTAM	CARBAPENEM	270	270	100.00	100.00	270	WP_004201164.1	subclass B1 metallo-beta-lactamase NDM-1
NZ_CP009465.1	Klebsiella pneumoniae strain CAV1016 plasmid pKPC_UVA01, complete sequence	31535	32413	-	blaKPC-2	carbapenem-hydrolyzing class A beta-lactamase KPC-2	core	AMR	AMR	BETA-LACTAM	CARBAPENEM	293	293	100.00	100.00	293	WP_004199234.1	carbapenem-hydrolyzing class A beta-lactamase KPC-2
NZ_CP009466.1	Klebsiella oxytoca strain CAV1015 plasmid pKPC_UVA02, complete sequence	86740	87618	+	blaKPC-2	carbapenem-hydrolyzing class A beta-lactamase KPC-2	core	AMR	AMR	BETA-LACTAM	CARBAPENEM	293	293	100.00	100.00	293	WP_004199234.1	carbapenem-hydrolyzing class A beta-lactamase KPC-2
NZ_CP009773.1	Klebsiella pneumoniae subsp. pneumoniae strain KPNIH33 plasmid pKPC-63d, complete sequence	37753	38631	-	blaKPC-3	carbapenem-hydrolyzing class A beta-lactamase KPC-3	core	AMR	AMR	BETA-LACTAM	CARBAPENEM	293	293	100.00	100.00	293	WP_004152396.1	carbapenem-hydrolyzing class A beta-lactamase KPC-3
NZ_CP009776.1	Klebsiella pneumoniae subsp. pneumoniae strain KPNIH32 plasmid pKPC-def, complete sequence	37745	38623	-	blaKPC-3	carbapenem-hydrolyzing class A beta-lactamase KPC-3	core	AMR	AMR	BETA-LACTAM	CARBAPENEM	293	293	100.00	100.00	293	WP_004152396.1	carbapenem-hydrolyzing class A beta-lactamase KPC-3
NZ_CP009862.1	Escherichia coli strain ECONIH1 plasmid pKPC-629, complete sequence	28243	29121	-	blaKPC-2	carbapenem-hydrolyzing class A beta-lactamase KPC-2	core	AMR	AMR	BETA-LACTAM	CARBAPENEM	293	293	100.00	100.00	293	WP_004199234.1	carbapenem-hydrolyzing class A beta-lactamase KPC-2
NZ_CP009864.1	Klebsiella pneumoniae subsp. pneumoniae strain KPNIH29 plasmid pKPC-e4e, complete sequence	28243	29121	-	blaKPC-3	carbapenem-hydrolyzing class A beta-lactamase KPC-3	core	AMR	AMR	BETA-LACTAM	CARBAPENEM	293	293	100.00	100.00	293	WP_004152396.1	carbapenem-hydrolyzing class A beta-lactamase KPC-3
NZ_CP009875.1	Klebsiella pneumoniae subsp. pneumoniae strain KPNIH30 plasmid pKpQIL-531, complete sequence	15984	16862	+	blaKPC-2	carbapenem-hydrolyzing class A beta-lactamase KPC-2	core	AMR	AMR	BETA-LACTAM	CARBAPENEM	293	293	100.00	100.00	293	WP_004199234.1	carbapenem-hydrolyzing class A beta-lactamase KPC-2
NZ_CP010351.1	Acinetobacter johnsonii XBB1 plasmid pXBB1-9, complete sequence	395995	396834	-	blaOXA-58	carbapenem-hydrolyzing class D beta-lactamase OXA-58	core	AMR	AMR	BETA-LACTAM	CARBAPENEM	280	280	100.00	100.00	280	WP_002002480.1	carbapenem-hydrolyzing class D beta-lactamase OXA-58
NZ_CP010363.1	Enterobacter hormaechei subsp. xiangfangensis strain 34978 plasmid p34978-139.941kb, complete sequence	51914	52792	-	blaKPC-3	carbapenem-hydrolyzing class A beta-lactamase KPC-3	core	AMR	AMR	BETA-LACTAM	CARBAPENEM	293	293	100.00	100.00	293	WP_004152396.1	carbapenem-hydrolyzing class A beta-lactamase KPC-3
NZ_CP010370.2	Acinetobacter nosocomialis strain 6411 plasmid p6411-9.012kb, complete sequence	16430	17239	+	blaNDM-1	subclass B1 metallo-beta-lactamase NDM-1	core	AMR	AMR	BETA-LACTAM	CARBAPENEM	270	270	100.00	100.00	270	WP_004201164.1	subclass B1 metallo-beta-lactamase NDM-1
NZ_CP010373.2	Escherichia coli strain 6409 plasmid p6409-202.186kb, complete sequence	8100	8900	-	blaNDM	NDM family subclass B1 metallo-beta-lactamase	core	AMR	AMR	BETA-LACTAM	CARBAPENEM	267	270	98.89	100.00	267	WP_004201164.1	subclass B1 metallo-beta-lactamase NDM-1
NZ_CP010373.2	Escherichia coli strain 6409 plasmid p6409-202.186kb, complete sequence	183990	184799	-	blaNDM-1	subclass B1 metallo-beta-lactamase NDM-1	core	AMR	AMR	BETA-LACTAM	CARBAPENEM	270	270	100.00	100.00	270	WP_004201164.1	subclass B1 metallo-beta-lactamase NDM-1
NZ_CP010373.2	Escherichia coli strain 6409 plasmid p6409-202.186kb, complete sequence	193002	193811	-	blaNDM-1	subclass B1 metallo-beta-lactamase NDM-1	core	AMR	AMR	BETA-LACTAM	CARBAPENEM	270	270	100.00	100.00	270	WP_004201164.1	subclass B1 metallo-beta-lactamase NDM-1
NZ_CP010374.1	Enterobacter hormaechei subsp. steigerwaltii strain 34977 plasmid p34977-43.621kb, complete sequence	42090	42968	+	blaKPC-2	carbapenem-hydrolyzing class A beta-lactamase KPC-2	core	AMR	AMR	BETA-LACTAM	CARBAPENEM	293	293	100.00	100.00	293	WP_004199234.1	carbapenem-hydrolyzing class A beta-lactamase KPC-2
NZ_CP010379.1	Enterobacter hormaechei subsp. hormaechei strain 34983 plasmid p34983-43.621kb, complete sequence	13700	14578	-	blaKPC-2	carbapenem-hydrolyzing class A beta-lactamase KPC-2	core	AMR	AMR	BETA-LACTAM	CARBAPENEM	293	293	100.00	100.00	293	WP_004199234.1	carbapenem-hydrolyzing class A beta-lactamase KPC-2
NZ_CP010387.1	Enterobacter hormaechei subsp. xiangfangensis strain 34399 plasmid p34399-43.500kb, complete sequence	41654	42532	-	blaKPC-3	carbapenem-hydrolyzing class A beta-lactamase KPC-3	core	AMR	AMR	BETA-LACTAM	CARBAPENEM	293	293	100.00	100.00	293	WP_004152396.1	carbapenem-hydrolyzing class A beta-lactamase KPC-3
NZ_CP010396.1	Klebsiella pneumoniae strain 34618 plasmid p34618-71.572kb, complete sequence	55679	56557	-	blaKPC-2	carbapenem-hydrolyzing class A beta-lactamase KPC-2	core	AMR	AMR	BETA-LACTAM	CARBAPENEM	293	293	100.00	100.00	293	WP_004199234.1	carbapenem-hydrolyzing class A beta-lactamase KPC-2
NZ_CP010399.1	Acinetobacter baumannii strain 6200 plasmid p6200-47.274kb, complete sequence	46509	47273	+	blaNDM	NDM family subclass B1 metallo-beta-lactamase	core	AMR	AMR	BETA-LACTAM	CARBAPENEM	255	270	94.44	100.00	255	WP_004201164.1	subclass B1 metallo-beta-lactamase NDM-1
NZ_CP010881.1	Escherichia coli strain MNCRE44 plasmid pMNCRE44_5, complete sequence	34424	35302	+	blaKPC-3	carbapenem-hydrolyzing class A beta-lactamase KPC-3	core	AMR	AMR	BETA-LACTAM	CARBAPENEM	293	293	100.00	100.00	293	WP_004152396.1	carbapenem-hydrolyzing class A beta-lactamase KPC-3
NZ_CP010881.1	Escherichia coli strain MNCRE44 plasmid pMNCRE44_5, complete sequence	87746	88624	+	blaKPC-3	carbapenem-hydrolyzing class A beta-lactamase KPC-3	core	AMR	AMR	BETA-LACTAM	CARBAPENEM	293	293	100.00	100.00	293	WP_004152396.1	carbapenem-hydrolyzing class A beta-lactamase KPC-3
NZ_CP010893.1	Pseudomonas sp. MRSN 12121 strain MRSN12121 plasmid pMRVIM0812, complete sequence	30411	31208	-	blaVIM-2	subclass B1 metallo-beta-lactamase VIM-2	core	AMR	AMR	BETA-LACTAM	CARBAPENEM	266	266	100.00	100.00	266	WP_003108247.1	subclass B1 metallo-beta-lactamase VIM-2
NZ_CP011571.1	Enterobacter hormaechei strain CAV1311 plasmid pKPC_CAV1311, complete sequence	16435	17313	-	blaKPC-2	carbapenem-hydrolyzing class A beta-lactamase KPC-2	core	AMR	AMR	BETA-LACTAM	CARBAPENEM	293	293	100.00	100.00	293	WP_004199234.1	carbapenem-hydrolyzing class A beta-lactamase KPC-2
NZ_CP011573.1	Klebsiella aerogenes strain CAV1320 plasmid pKPC_CAV1320, complete sequence	10965	11843	+	blaKPC-2	carbapenem-hydrolyzing class A beta-lactamase KPC-2	core	AMR	AMR	BETA-LACTAM	CARBAPENEM	293	293	100.00	100.00	293	WP_004199234.1	carbapenem-hydrolyzing class A beta-lactamase KPC-2
NZ_CP011575.1	Klebsiella pneumoniae strain CAV1392 plasmid pKPC_CAV1392, complete sequence	31535	32413	-	blaKPC-3	carbapenem-hydrolyzing class A beta-lactamase KPC-3	core	AMR	AMR	BETA-LACTAM	CARBAPENEM	293	293	100.00	100.00	293	WP_004152396.1	carbapenem-hydrolyzing class A beta-lactamase KPC-3
NZ_CP011580.1	Enterobacter hormaechei strain CAV1411 plasmid pKPC_CAV1411, complete sequence	16435	17313	-	blaKPC-2	carbapenem-hydrolyzing class A beta-lactamase KPC-2	core	AMR	AMR	BETA-LACTAM	CARBAPENEM	293	293	100.00	100.00	293	WP_004199234.1	carbapenem-hydrolyzing class A beta-lactamase KPC-2
NZ_CP011582.1	Enterobacter hormaechei strain CAV1668 plasmid pKPC_CAV1668, complete sequence	31535	32413	-	blaKPC-2	carbapenem-hydrolyzing class A beta-lactamase KPC-2	core	AMR	AMR	BETA-LACTAM	CARBAPENEM	293	293	100.00	100.00	293	WP_004199234.1	carbapenem-hydrolyzing class A beta-lactamase KPC-2
NZ_CP011589.1	Enterobacter asburiae strain CAV1043 plasmid pKPC_CAV1043, complete sequence	20801	21679	+	blaKPC-3	carbapenem-hydrolyzing class A beta-lactamase KPC-3	core	AMR	AMR	BETA-LACTAM	CARBAPENEM	293	293	100.00	100.00	293	WP_004152396.1	carbapenem-hydrolyzing class A beta-lactamase KPC-3
NZ_CP011595.1	Klebsiella oxytoca strain CAV1099 plasmid pKPC_CAV1099, complete sequence	86740	87618	+	blaKPC-2	carbapenem-hydrolyzing class A beta-lactamase KPC-2	core	AMR	AMR	BETA-LACTAM	CARBAPENEM	293	293	100.00	100.00	293	WP_004199234.1	carbapenem-hydrolyzing class A beta-lactamase KPC-2
NZ_CP011598.1	Phytobacter ursingii strain CAV1151 plasmid pKPC_CAV1151, complete sequence	31535	32413	-	blaKPC-2	carbapenem-hydrolyzing class A beta-lactamase KPC-2	core	AMR	AMR	BETA-LACTAM	CARBAPENEM	293	293	100.00	100.00	293	WP_004199234.1	carbapenem-hydrolyzing class A beta-lactamase KPC-2
NZ_CP011608.1	Citrobacter freundii strain CAV1321 plasmid pKPC_CAV1321-45, complete sequence	32760	33638	-	blaKPC-2	carbapenem-hydrolyzing class A beta-lactamase KPC-2	core	AMR	AMR	BETA-LACTAM	CARBAPENEM	293	293	100.00	100.00	293	WP_004199234.1	carbapenem-hydrolyzing class A beta-lactamase KPC-2
NZ_CP011611.1	Citrobacter freundii strain CAV1321 plasmid pKPC_CAV1321-244, complete sequence	37144	38022	+	blaKPC-2	carbapenem-hydrolyzing class A beta-lactamase KPC-2	core	AMR	AMR	BETA-LACTAM	CARBAPENEM	293	293	100.00	100.00	293	WP_004199234.1	carbapenem-hydrolyzing class A beta-lactamase KPC-2
NZ_CP011615.1	Klebsiella oxytoca strain CAV1335 plasmid pKPC_CAV1335, complete sequence	86740	87618	+	blaKPC-2	carbapenem-hydrolyzing class A beta-lactamase KPC-2	core	AMR	AMR	BETA-LACTAM	CARBAPENEM	293	293	100.00	100.00	293	WP_004199234.1	carbapenem-hydrolyzing class A beta-lactamase KPC-2
NZ_CP011622.1	Klebsiella pneumoniae strain CAV1344 plasmid pKPC_CAV1344, complete sequence	114786	115664	-	blaKPC-2	carbapenem-hydrolyzing class A beta-lactamase KPC-2	core	AMR	AMR	BETA-LACTAM	CARBAPENEM	293	293	100.00	100.00	293	WP_004199234.1	carbapenem-hydrolyzing class A beta-lactamase KPC-2
NZ_CP011639.1	Serratia marcescens strain CAV1492 plasmid pKPC_CAV1492, complete sequence	35584	36462	+	blaKPC-2	carbapenem-hydrolyzing class A beta-lactamase KPC-2	core	AMR	AMR	BETA-LACTAM	CARBAPENEM	293	293	100.00	100.00	293	WP_004199234.1	carbapenem-hydrolyzing class A beta-lactamase KPC-2
NZ_CP011645.1	Klebsiella pneumoniae strain CAV1596 plasmid pKPC_CAV1596-78, complete sequence	61093	61971	-	blaKPC-3	carbapenem-hydrolyzing class A beta-lactamase KPC-3	core	AMR	AMR	BETA-LACTAM	CARBAPENEM	293	293	100.00	100.00	293	WP_004152396.1	carbapenem-hydrolyzing class A beta-lactamase KPC-3
NZ_CP011646.1	Klebsiella pneumoniae strain CAV1596 plasmid pKPC_CAV1596-97, complete sequence	37354	38232	-	blaKPC-3	carbapenem-hydrolyzing class A beta-lactamase KPC-3	core	AMR	AMR	BETA-LACTAM	CARBAPENEM	293	293	100.00	100.00	293	WP_004152396.1	carbapenem-hydrolyzing class A beta-lactamase KPC-3
NZ_CP011649.1	Enterobacter hormaechei strain CAV1669 plasmid pKPC_CAV1669, complete sequence	16435	17313	-	blaKPC-2	carbapenem-hydrolyzing class A beta-lactamase KPC-2	core	AMR	AMR	BETA-LACTAM	CARBAPENEM	293	293	100.00	100.00	293	WP_004199234.1	carbapenem-hydrolyzing class A beta-lactamase KPC-2
NZ_CP011656.1	Citrobacter freundii strain CAV1741 plasmid pKPC_CAV1741, complete sequence	31535	32413	-	blaKPC-2	carbapenem-hydrolyzing class A beta-lactamase KPC-2	core	AMR	AMR	BETA-LACTAM	CARBAPENEM	293	293	100.00	100.00	293	WP_004199234.1	carbapenem-hydrolyzing class A beta-lactamase KPC-2
NZ_CP011656.1	Citrobacter freundii strain CAV1741 plasmid pKPC_CAV1741, complete sequence	117110	117988	-	blaKPC-2	carbapenem-hydrolyzing class A beta-lactamase KPC-2	core	AMR	AMR	BETA-LACTAM	CARBAPENEM	293	293	100.00	100.00	293	WP_004199234.1	carbapenem-hydrolyzing class A beta-lactamase KPC-2
NZ_CP011661.1	Enterobacter hormaechei strain CAV1176 plasmid pKPC_CAV1176, complete sequence	16435	17313	-	blaKPC-2	carbapenem-hydrolyzing class A beta-lactamase KPC-2	core	AMR	AMR	BETA-LACTAM	CARBAPENEM	293	293	100.00	100.00	293	WP_004199234.1	carbapenem-hydrolyzing class A beta-lactamase KPC-2
NZ_CP011839.1	Klebsiella pneumoniae strain KP5 plasmid pSg1-NDM, complete sequence	54144	54953	-	blaNDM-1	subclass B1 metallo-beta-lactamase NDM-1	core	AMR	AMR	BETA-LACTAM	CARBAPENEM	270	270	100.00	100.00	270	WP_004201164.1	subclass B1 metallo-beta-lactamase NDM-1
NZ_CP011978.1	Klebsiella pneumoniae DMC1097 plasmid pDMC1097-77.775kb, complete sequence	61055	61933	-	blaKPC-3	carbapenem-hydrolyzing class A beta-lactamase KPC-3	core	AMR	AMR	BETA-LACTAM	CARBAPENEM	293	293	100.00	100.00	293	WP_004152396.1	carbapenem-hydrolyzing class A beta-lactamase KPC-3
NZ_CP011981.1	Klebsiella pneumoniae 500_1420 plasmid p500_1420-130.552kb, complete sequence	12173	13051	+	blaKPC-2	carbapenem-hydrolyzing class A beta-lactamase KPC-2	core	AMR	AMR	BETA-LACTAM	CARBAPENEM	293	293	100.00	100.00	293	WP_004199234.1	carbapenem-hydrolyzing class A beta-lactamase KPC-2
NZ_CP011986.1	Klebsiella pneumoniae UHKPC07 plasmid pUHKPC07-113.639kb, complete sequence	12173	13051	+	blaKPC-2	carbapenem-hydrolyzing class A beta-lactamase KPC-2	core	AMR	AMR	BETA-LACTAM	CARBAPENEM	293	293	100.00	100.00	293	WP_004199234.1	carbapenem-hydrolyzing class A beta-lactamase KPC-2
NZ_CP012008.1	Acinetobacter baumannii strain Ab04-mff plasmid pAB04-2, complete sequence	42939	43757	+	blaOXA-23	OXA-23 family carbapenem-hydrolyzing class D beta-lactamase OXA-23	core	AMR	AMR	BETA-LACTAM	CARBAPENEM	273	273	100.00	100.00	273	WP_001046004.1	OXA-23 family carbapenem-hydrolyzing class D beta-lactamase OXA-23
NZ_CP012163.1	Enterobacter roggenkampii strain 35734 plasmid p35734-109.753kb, complete sequence	6483	7361	-	blaKPC-3	carbapenem-hydrolyzing class A beta-lactamase KPC-3	core	AMR	AMR	BETA-LACTAM	CARBAPENEM	293	293	100.00	100.00	293	WP_004152396.1	carbapenem-hydrolyzing class A beta-lactamase KPC-3
NZ_CP012163.1	Enterobacter roggenkampii strain 35734 plasmid p35734-109.753kb, complete sequence	59282	60160	-	blaKPC-3	carbapenem-hydrolyzing class A beta-lactamase KPC-3	core	AMR	AMR	BETA-LACTAM	CARBAPENEM	293	293	100.00	100.00	293	WP_004152396.1	carbapenem-hydrolyzing class A beta-lactamase KPC-3
NZ_CP012168.1	Enterobacter hormaechei subsp. steigerwaltii strain 34998 plasmid p34998-239.973kb, complete sequence	174679	175557	-	blaKPC-4	carbapenem-hydrolyzing class A beta-lactamase KPC-4	core	AMR	AMR	BETA-LACTAM	CARBAPENEM	293	293	100.00	100.00	293	WP_015062847.1	carbapenem-hydrolyzing class A beta-lactamase KPC-4
NZ_CP012562.1	Klebsiella pneumoniae strain UCLAOXA232KP plasmid pUCLAOXA232-1, complete sequence	3030	3824	+	blaOXA-232	OXA-48 family carbapenem-hydrolyzing class D beta-lactamase OXA-232	core	AMR	AMR	BETA-LACTAM	CARBAPENEM	265	265	100.00	100.00	265	WP_043907054.1	OXA-48 family carbapenem-hydrolyzing class D beta-lactamase OXA-232
NZ_CP012754.1	Klebsiella pneumoniae strain KP617 plasmid KP-p1, complete sequence	7770	8579	+	blaNDM-1	subclass B1 metallo-beta-lactamase NDM-1	core	AMR	AMR	BETA-LACTAM	CARBAPENEM	270	270	100.00	100.00	270	WP_004201164.1	subclass B1 metallo-beta-lactamase NDM-1
NZ_CP012755.1	Klebsiella pneumoniae strain KP617 plasmid KP-p2, complete sequence	3878	4672	+	blaOXA-232	OXA-48 family carbapenem-hydrolyzing class D beta-lactamase OXA-232	core	AMR	AMR	BETA-LACTAM	CARBAPENEM	265	265	100.00	100.00	265	WP_043907054.1	OXA-48 family carbapenem-hydrolyzing class D beta-lactamase OXA-232
NZ_CP012902.1	Escherichia coli strain N15-01078 plasmid pNDM15-1078, complete sequence	62381	63190	+	blaNDM-1	subclass B1 metallo-beta-lactamase NDM-1	core	AMR	AMR	BETA-LACTAM	CARBAPENEM	270	270	100.00	100.00	270	WP_004201164.1	subclass B1 metallo-beta-lactamase NDM-1
NZ_CP012903.1	Providencia rettgeri strain N15-01091 plasmid pNDM15-1091, complete sequence	22174	22983	+	blaNDM-1	subclass B1 metallo-beta-lactamase NDM-1	core	AMR	AMR	BETA-LACTAM	CARBAPENEM	270	270	100.00	100.00	270	WP_004201164.1	subclass B1 metallo-beta-lactamase NDM-1
NZ_CP012904.1	Providencia rettgeri strain N15-01091 plasmid pOXA181-15-1091, complete sequence	8475	9269	+	blaOXA-181	OXA-48 family carbapenem-hydrolyzing class D beta-lactamase OXA-181	core	AMR	AMR	BETA-LACTAM	CARBAPENEM	265	265	100.00	100.00	265	WP_015060052.1	OXA-48 family carbapenem-hydrolyzing class D beta-lactamase OXA-181
NZ_CP012990.1	Klebsiella pneumoniae strain KpN01 plasmid pKpN01-NDM7, complete sequence	16427	17236	-	blaNDM-7	subclass B1 metallo-beta-lactamase NDM-7	core	AMR	AMR	BETA-LACTAM	CARBAPENEM	270	270	100.00	100.00	270	WP_032495622.1	subclass B1 metallo-beta-lactamase NDM-7
NZ_CP013325.1	Klebsiella pneumoniae strain CAV1193 plasmid pKPC_CAV1193, complete sequence	37479	38357	-	blaKPC-2	carbapenem-hydrolyzing class A beta-lactamase KPC-2	core	AMR	AMR	BETA-LACTAM	CARBAPENEM	293	293	100.00	100.00	293	WP_004199234.1	carbapenem-hydrolyzing class A beta-lactamase KPC-2
NZ_CP013691.1	Myroides odoratimimus strain PR63039 plasmid p63039, complete sequence	55497	56294	-	blaMYO-1	subclass B1 metallo-beta-lactamase MYO-1	core	AMR	AMR	BETA-LACTAM	CARBAPENEM	266	266	100.00	100.00	266	WP_081048762.1	subclass B1 metallo-beta-lactamase MYO-1
NZ_CP014006.1	Klebsiella pneumoniae subsp. pneumoniae strain NUHL24835 plasmid unnamed2, complete sequence	10716	11525	+	blaNDM-5	subclass B1 metallo-beta-lactamase NDM-5	core	AMR	AMR	BETA-LACTAM	CARBAPENEM	270	270	100.00	100.00	270	WP_023408309.1	subclass B1 metallo-beta-lactamase NDM-5
NZ_CP014478.1	Acinetobacter pittii strain AP_882 plasmid pNDM-AP_882, complete sequence	69791	70600	+	blaNDM-1	subclass B1 metallo-beta-lactamase NDM-1	core	AMR	AMR	BETA-LACTAM	CARBAPENEM	270	270	100.00	100.00	270	WP_004201164.1	subclass B1 metallo-beta-lactamase NDM-1
NZ_CP014479.1	Acinetobacter pittii strain AP_882 plasmid pOXA58-AP_882, complete sequence	28570	29409	+	blaOXA-58	carbapenem-hydrolyzing class D beta-lactamase OXA-58	core	AMR	AMR	BETA-LACTAM	CARBAPENEM	280	280	100.00	100.00	280	WP_002002480.1	carbapenem-hydrolyzing class D beta-lactamase OXA-58
NZ_CP014650.1	Klebsiella pneumoniae strain KPNIH36 plasmid pKpQIL-6e6, complete sequence	15984	16862	+	blaKPC-3	carbapenem-hydrolyzing class A beta-lactamase KPC-3	core	AMR	AMR	BETA-LACTAM	CARBAPENEM	293	293	100.00	100.00	293	WP_004152396.1	carbapenem-hydrolyzing class A beta-lactamase KPC-3
NZ_CP014669.1	Escherichia coli strain ECONIH2 plasmid pKpQIL-571, complete sequence	15984	16862	+	blaKPC-3	carbapenem-hydrolyzing class A beta-lactamase KPC-3	core	AMR	AMR	BETA-LACTAM	CARBAPENEM	293	293	100.00	100.00	293	WP_004152396.1	carbapenem-hydrolyzing class A beta-lactamase KPC-3
NZ_CP014757.1	Klebsiella pneumoniae strain AATZP plasmid pNDM-1fa, complete sequence	5944	6753	-	blaNDM-1	subclass B1 metallo-beta-lactamase NDM-1	core	AMR	AMR	BETA-LACTAM	CARBAPENEM	270	270	100.00	100.00	270	WP_004201164.1	subclass B1 metallo-beta-lactamase NDM-1
NZ_CP014765.1	Klebsiella pneumoniae strain KPNIH39 plasmid pKpQIL-9b8, complete sequence	15984	16862	+	blaKPC-3	carbapenem-hydrolyzing class A beta-lactamase KPC-3	core	AMR	AMR	BETA-LACTAM	CARBAPENEM	293	293	100.00	100.00	293	WP_004152396.1	carbapenem-hydrolyzing class A beta-lactamase KPC-3
NZ_CP015071.1	Escherichia coli strain Ecol_743 plasmid pEC743_OXA48, complete sequence	63221	64015	+	blaOXA-48	OXA-48 family carbapenem-hydrolyzing class D beta-lactamase OXA-48	core	AMR	AMR	BETA-LACTAM	CARBAPENEM	265	265	100.00	100.00	265	WP_015059991.1	OXA-48 family carbapenem-hydrolyzing class D beta-lactamase OXA-48
NZ_CP015075.2	Escherichia coli strain Ecol_745 plasmid pEC745_OXA48, complete sequence	18459	19253	+	blaOXA-48	OXA-48 family carbapenem-hydrolyzing class D beta-lactamase OXA-48	core	AMR	AMR	BETA-LACTAM	CARBAPENEM	265	265	100.00	100.00	265	WP_015059991.1	OXA-48 family carbapenem-hydrolyzing class D beta-lactamase OXA-48
NZ_CP015139.1	Escherichia coli strain Ecol_732 plasmid pEC732_IMP14, complete sequence	173347	174084	+	blaIMP-14	subclass B1 metallo-beta-lactamase IMP-14	core	AMR	AMR	BETA-LACTAM	CARBAPENEM	246	246	100.00	100.00	246	WP_039819893.1	subclass B1 metallo-beta-lactamase IMP-14
NZ_CP015146.1	Acinetobacter pittii strain IEC338SC plasmid pIEC338SCOX, complete sequence	2089	2913	-	blaOXA-72	OXA-24 family carbapenem-hydrolyzing class D beta-lactamase OXA-72	core	AMR	AMR	BETA-LACTAM	CARBAPENEM	275	275	100.00	100.00	275	WP_000713530.1	OXA-24 family carbapenem-hydrolyzing class D beta-lactamase OXA-72
NZ_CP015365.1	Acinetobacter baumannii strain 3207 plasmid pAba3207a, complete sequence	5440	6279	+	blaOXA-58	carbapenem-hydrolyzing class D beta-lactamase OXA-58	core	AMR	AMR	BETA-LACTAM	CARBAPENEM	280	280	100.00	100.00	280	WP_002002480.1	carbapenem-hydrolyzing class D beta-lactamase OXA-58
NZ_CP015387.1	Klebsiella pneumoniae strain NY9 plasmid pNY9_2, complete sequence	105737	106615	-	blaKPC-3	carbapenem-hydrolyzing class A beta-lactamase KPC-3	core	AMR	AMR	BETA-LACTAM	CARBAPENEM	293	293	100.00	100.00	293	WP_004152396.1	carbapenem-hydrolyzing class A beta-lactamase KPC-3
NZ_CP015395.1	Klebsiella pneumoniae strain CR14 plasmid pCR14_3, complete sequence	38552	39430	-	blaKPC-2	carbapenem-hydrolyzing class A beta-lactamase KPC-2	core	AMR	AMR	BETA-LACTAM	CARBAPENEM	293	293	100.00	100.00	293	WP_004199234.1	carbapenem-hydrolyzing class A beta-lactamase KPC-2
NZ_CP015725.1	Salmonella enterica strain C629 plasmid pC629, complete sequence	19466	20275	+	blaNDM-9	taniborbactam-resistant subclass B1 metallo-beta-lactamase NDM-9	core	AMR	AMR	BETA-LACTAM	CARBAPENEM/TANIBORBACTAM	270	270	100.00	100.00	270	WP_032495672.1	taniborbactam-resistant subclass B1 metallo-beta-lactamase NDM-9
NZ_CP015824.1	Klebsiella pneumoniae isolate blood sample 2 plasmid 2, complete sequence	49435	50313	+	blaKPC-3	carbapenem-hydrolyzing class A beta-lactamase KPC-3	core	AMR	AMR	BETA-LACTAM	CARBAPENEM	293	293	100.00	100.00	293	WP_004152396.1	carbapenem-hydrolyzing class A beta-lactamase KPC-3
NZ_CP015835.1	Escherichia coli strain MS6198 plasmid pMS6198A, complete sequence	106936	107745	+	blaNDM-1	subclass B1 metallo-beta-lactamase NDM-1	core	AMR	AMR	BETA-LACTAM	CARBAPENEM	270	270	100.00	100.00	270	WP_004201164.1	subclass B1 metallo-beta-lactamase NDM-1
NZ_CP015991.1	Klebsiella pneumoniae strain BR plasmid pWSZBR, complete sequence	41705	42583	-	blaKPC-2	carbapenem-hydrolyzing class A beta-lactamase KPC-2	core	AMR	AMR	BETA-LACTAM	CARBAPENEM	293	293	100.00	100.00	293	WP_004199234.1	carbapenem-hydrolyzing class A beta-lactamase KPC-2
NZ_CP016215.1	Pseudomonas aeruginosa strain PA121617 plasmid pBM413, complete sequence	56435	57169	+	blaIMP-45	subclass B1 metallo-beta-lactamase IMP-45	core	AMR	AMR	BETA-LACTAM	CARBAPENEM	245	245	100.00	100.00	245	WP_063860608.1	subclass B1 metallo-beta-lactamase IMP-45
NZ_CP016297.1	Acinetobacter baumannii strain CMC-CR-MDR-Ab4 plasmid pCMCVTAb2-Ab4, complete sequence	49140	49958	+	blaOXA-23	OXA-23 family carbapenem-hydrolyzing class D beta-lactamase OXA-23	core	AMR	AMR	BETA-LACTAM	CARBAPENEM	273	273	100.00	100.00	273	WP_001046004.1	OXA-23 family carbapenem-hydrolyzing class D beta-lactamase OXA-23
NZ_CP016302.1	Acinetobacter baumannii strain CMC-CR-MDR-Ab66 plasmid pCMCVTAb2-Ab66, complete sequence	48245	49063	+	blaOXA-23	OXA-23 family carbapenem-hydrolyzing class D beta-lactamase OXA-23	core	AMR	AMR	BETA-LACTAM	CARBAPENEM	273	273	100.00	100.00	273	WP_001046004.1	OXA-23 family carbapenem-hydrolyzing class D beta-lactamase OXA-23
NZ_CP016381.1	Aeromonas hydrophila strain AHNIH1 plasmid pASP-135, complete sequence	10918	11796	+	blaKPC-2	carbapenem-hydrolyzing class A beta-lactamase KPC-2	core	AMR	AMR	BETA-LACTAM	CARBAPENEM	293	293	100.00	100.00	293	WP_004199234.1	carbapenem-hydrolyzing class A beta-lactamase KPC-2
NZ_CP016402.1	Klebsiella pneumoniae subsp. pneumoniae strain F77 plasmid pF77, complete sequence	52871	53749	-	blaKPC-2	carbapenem-hydrolyzing class A beta-lactamase KPC-2	core	AMR	AMR	BETA-LACTAM	CARBAPENEM	293	293	100.00	100.00	293	WP_004199234.1	carbapenem-hydrolyzing class A beta-lactamase KPC-2
NZ_CP016403.1	Klebsiella pneumoniae subsp. pneumoniae strain F5 plasmid pF5, complete sequence	91933	92811	+	blaKPC-2	carbapenem-hydrolyzing class A beta-lactamase KPC-2	core	AMR	AMR	BETA-LACTAM	CARBAPENEM	293	293	100.00	100.00	293	WP_004199234.1	carbapenem-hydrolyzing class A beta-lactamase KPC-2
NZ_CP016446.1	Pseudomonas putida strain IEC33019 plasmid pIEC33019, complete sequence	14512	15246	-	blaBIM-1	subclass B1 metallo-beta-lactamase BIM-1	core	AMR	AMR	BETA-LACTAM	CARBAPENEM	245	245	100.00	100.00	245	WP_099592735.1	subclass B1 metallo-beta-lactamase BIM-1
NZ_CP016763.1	Citrobacter freundii strain B38 plasmid pOZ172, complete sequence	113651	114388	+	blaIMP-4	subclass B1 metallo-beta-lactamase IMP-4	core	AMR	AMR	BETA-LACTAM	CARBAPENEM	246	246	100.00	100.00	246	WP_015060105.1	subclass B1 metallo-beta-lactamase IMP-4
NZ_CP016920.1	Klebsiella pneumoniae isolate 11 plasmid pColKP3_DHQP1300920, complete sequence	2677	3471	+	blaOXA-232	OXA-48 family carbapenem-hydrolyzing class D beta-lactamase OXA-232	core	AMR	AMR	BETA-LACTAM	CARBAPENEM	265	265	100.00	100.00	265	WP_043907054.1	OXA-48 family carbapenem-hydrolyzing class D beta-lactamase OXA-232
NZ_CP016921.1	Klebsiella pneumoniae isolate 11 plasmid pIncHI1B_DHQP1300920, complete sequence	52541	53350	-	blaNDM-1	subclass B1 metallo-beta-lactamase NDM-1	core	AMR	AMR	BETA-LACTAM	CARBAPENEM	270	270	100.00	100.00	270	WP_004201164.1	subclass B1 metallo-beta-lactamase NDM-1
NZ_CP016927.1	Klebsiella pneumoniae isolate 23 plasmid pIncL_M_DHQP1400954, complete sequence	52742	53536	-	blaOXA-48	OXA-48 family carbapenem-hydrolyzing class D beta-lactamase OXA-48	core	AMR	AMR	BETA-LACTAM	CARBAPENEM	265	265	100.00	100.00	265	WP_015059991.1	OXA-48 family carbapenem-hydrolyzing class D beta-lactamase OXA-48
NZ_CP017083.1	Proteus mirabilis strain T21 plasmid pT211, complete sequence	6147	7025	+	blaKPC-2	carbapenem-hydrolyzing class A beta-lactamase KPC-2	core	AMR	AMR	BETA-LACTAM	CARBAPENEM	293	293	100.00	100.00	293	WP_004199234.1	carbapenem-hydrolyzing class A beta-lactamase KPC-2
NZ_CP017086.1	Proteus mirabilis strain T18 plasmid pT18, complete sequence	2916	3794	+	blaKPC-2	carbapenem-hydrolyzing class A beta-lactamase KPC-2	core	AMR	AMR	BETA-LACTAM	CARBAPENEM	293	293	100.00	100.00	293	WP_004199234.1	carbapenem-hydrolyzing class A beta-lactamase KPC-2
NZ_CP017283.1	Klebsiella variicola strain GJ1 plasmid pKPGJ-1a, complete sequence	4381	5190	+	blaNDM-9	taniborbactam-resistant subclass B1 metallo-beta-lactamase NDM-9	core	AMR	AMR	BETA-LACTAM	CARBAPENEM/TANIBORBACTAM	270	270	100.00	100.00	270	WP_032495672.1	taniborbactam-resistant subclass B1 metallo-beta-lactamase NDM-9
NZ_CP017285.1	Klebsiella variicola strain GJ3 plasmid pKPGJ-3a, complete sequence	100100	100909	+	blaNDM-9	taniborbactam-resistant subclass B1 metallo-beta-lactamase NDM-9	core	AMR	AMR	BETA-LACTAM	CARBAPENEM/TANIBORBACTAM	270	270	100.00	100.00	270	WP_032495672.1	taniborbactam-resistant subclass B1 metallo-beta-lactamase NDM-9
NZ_CP017672.1	Providencia rettgeri strain RB151 plasmid pRB151-NDM, complete sequence	53986	54795	-	blaNDM-1	subclass B1 metallo-beta-lactamase NDM-1	core	AMR	AMR	BETA-LACTAM	CARBAPENEM	270	270	100.00	100.00	270	WP_004201164.1	subclass B1 metallo-beta-lactamase NDM-1
NZ_CP017850.1	Klebsiella variicola strain GJ2 plasmid pKPGJ-2a, complete sequence	92722	93531	+	blaNDM-9	taniborbactam-resistant subclass B1 metallo-beta-lactamase NDM-9	core	AMR	AMR	BETA-LACTAM	CARBAPENEM/TANIBORBACTAM	270	270	100.00	100.00	270	WP_032495672.1	taniborbactam-resistant subclass B1 metallo-beta-lactamase NDM-9
NZ_CP017929.1	Klebsiella oxytoca strain CAV1015 plasmid pKPC_UVA02, complete sequence	86740	87618	+	blaKPC-2	carbapenem-hydrolyzing class A beta-lactamase KPC-2	core	AMR	AMR	BETA-LACTAM	CARBAPENEM	293	293	100.00	100.00	293	WP_004199234.1	carbapenem-hydrolyzing class A beta-lactamase KPC-2
NZ_CP017937.1	Klebsiella pneumoniae strain CAV1016 plasmid pKPC_UVA01, complete sequence	31535	32413	-	blaKPC-2	carbapenem-hydrolyzing class A beta-lactamase KPC-2	core	AMR	AMR	BETA-LACTAM	CARBAPENEM	293	293	100.00	100.00	293	WP_004199234.1	carbapenem-hydrolyzing class A beta-lactamase KPC-2
NZ_CP017987.1	Klebsiella pneumoniae strain 825795-1 plasmid unnamed2, complete sequence	96204	96998	+	blaOXA-48	OXA-48 family carbapenem-hydrolyzing class D beta-lactamase OXA-48	core	AMR	AMR	BETA-LACTAM	CARBAPENEM	265	265	100.00	100.00	265	WP_015059991.1	OXA-48 family carbapenem-hydrolyzing class D beta-lactamase OXA-48
NZ_CP017993.1	Enterobacter cloacae complex sp. ECNIH7 plasmid pKPC-98f, complete sequence	6343	7221	+	blaKPC-2	carbapenem-hydrolyzing class A beta-lactamase KPC-2	core	AMR	AMR	BETA-LACTAM	CARBAPENEM	293	293	100.00	100.00	293	WP_004199234.1	carbapenem-hydrolyzing class A beta-lactamase KPC-2
NZ_CP018144.1	Acinetobacter baumannii strain HRAB-85 plasmid unnamed, complete sequence	55958	56776	-	blaOXA-23	OXA-23 family carbapenem-hydrolyzing class D beta-lactamase OXA-23	core	AMR	AMR	BETA-LACTAM	CARBAPENEM	273	273	100.00	100.00	273	WP_001046004.1	OXA-23 family carbapenem-hydrolyzing class D beta-lactamase OXA-23
NZ_CP018255.1	Acinetobacter baumannii strain AF-401 plasmid pAF-401, complete sequence	15864	16691	-	blaOXA-235	OXA-134 family carbapenem-hydrolyzing class D beta-lactamase OXA-235	core	AMR	AMR	BETA-LACTAM	CARBAPENEM	276	276	100.00	100.00	276	WP_000854009.1	OXA-134 family carbapenem-hydrolyzing class D beta-lactamase OXA-235
NZ_CP018315.1	Klebsiella pneumoniae strain Kp_Goe_822579 plasmid pKp_Goe_579-3, complete sequence	43223	44017	-	blaOXA-48	OXA-48 family carbapenem-hydrolyzing class D beta-lactamase OXA-48	core	AMR	AMR	BETA-LACTAM	CARBAPENEM	265	265	100.00	100.00	265	WP_015059991.1	OXA-48 family carbapenem-hydrolyzing class D beta-lactamase OXA-48
NZ_CP018342.1	Klebsiella pneumoniae isolate Kp_Goe_154414 plasmid pKp_Goe_414-5, complete sequence	37168	37962	-	blaOXA-48	OXA-48 family carbapenem-hydrolyzing class D beta-lactamase OXA-48	core	AMR	AMR	BETA-LACTAM	CARBAPENEM	265	265	100.00	100.00	265	WP_015059991.1	OXA-48 family carbapenem-hydrolyzing class D beta-lactamase OXA-48
NZ_CP018366.1	Klebsiella pneumoniae strain Kp_Goe_62629 plasmid pKp_Goe_629-2, complete sequence	66819	67628	+	blaNDM-1	subclass B1 metallo-beta-lactamase NDM-1	core	AMR	AMR	BETA-LACTAM	CARBAPENEM	270	270	100.00	100.00	270	WP_004201164.1	subclass B1 metallo-beta-lactamase NDM-1
NZ_CP018426.1	Klebsiella pneumoniae strain MNCRE69 plasmid pMNCRE69_3, complete sequence	30216	31094	+	blaKPC-2	carbapenem-hydrolyzing class A beta-lactamase KPC-2	core	AMR	AMR	BETA-LACTAM	CARBAPENEM	293	293	100.00	100.00	293	WP_004199234.1	carbapenem-hydrolyzing class A beta-lactamase KPC-2
NZ_CP018432.1	Klebsiella pneumoniae strain MNCRE78 plasmid pMNCRE78_3, complete sequence	30215	31093	+	blaKPC-2	carbapenem-hydrolyzing class A beta-lactamase KPC-2	core	AMR	AMR	BETA-LACTAM	CARBAPENEM	293	293	100.00	100.00	293	WP_004199234.1	carbapenem-hydrolyzing class A beta-lactamase KPC-2
NZ_CP018436.1	Klebsiella pneumoniae strain MNCRE53 plasmid pMNCRE53_3, complete sequence	30216	31094	+	blaKPC-2	carbapenem-hydrolyzing class A beta-lactamase KPC-2	core	AMR	AMR	BETA-LACTAM	CARBAPENEM	293	293	100.00	100.00	293	WP_004199234.1	carbapenem-hydrolyzing class A beta-lactamase KPC-2
NZ_CP018443.1	Klebsiella pneumoniae strain Kp_Goe_822917 plasmid pKp_Goe_917-2, complete sequence	24026	24820	-	blaOXA-48	OXA-48 family carbapenem-hydrolyzing class D beta-lactamase OXA-48	core	AMR	AMR	BETA-LACTAM	CARBAPENEM	265	265	100.00	100.00	265	WP_015059991.1	OXA-48 family carbapenem-hydrolyzing class D beta-lactamase OXA-48
NZ_CP018449.1	Klebsiella pneumoniae strain Kp_Goe_33208 plasmid pKp_Goe_208-2, complete sequence	2355	3149	+	blaOXA-48	OXA-48 family carbapenem-hydrolyzing class D beta-lactamase OXA-48	core	AMR	AMR	BETA-LACTAM	CARBAPENEM	265	265	100.00	100.00	265	WP_015059991.1	OXA-48 family carbapenem-hydrolyzing class D beta-lactamase OXA-48
NZ_CP018452.1	Klebsiella pneumoniae strain Kp_Goe_71070 plasmid pKp_Goe_070-2, complete sequence	20286	21080	-	blaOXA-48	OXA-48 family carbapenem-hydrolyzing class D beta-lactamase OXA-48	core	AMR	AMR	BETA-LACTAM	CARBAPENEM	265	265	100.00	100.00	265	WP_015059991.1	OXA-48 family carbapenem-hydrolyzing class D beta-lactamase OXA-48
NZ_CP018455.1	Klebsiella pneumoniae strain SWU01 plasmid unnamed, complete sequence	21521	22399	-	blaKPC-2	carbapenem-hydrolyzing class A beta-lactamase KPC-2	core	AMR	AMR	BETA-LACTAM	CARBAPENEM	293	293	100.00	100.00	293	WP_004199234.1	carbapenem-hydrolyzing class A beta-lactamase KPC-2
NZ_CP018668.1	Klebsiella pneumoniae strain CAV1042 plasmid pKPC_CAV1042-44, complete sequence	10206	11084	-	blaKPC-2	carbapenem-hydrolyzing class A beta-lactamase KPC-2	core	AMR	AMR	BETA-LACTAM	CARBAPENEM	293	293	100.00	100.00	293	WP_004199234.1	carbapenem-hydrolyzing class A beta-lactamase KPC-2
NZ_CP018669.1	Klebsiella pneumoniae strain CAV1042 plasmid pKPC_CAV1042-89, complete sequence	57626	58504	-	blaKPC-2	carbapenem-hydrolyzing class A beta-lactamase KPC-2	core	AMR	AMR	BETA-LACTAM	CARBAPENEM	293	293	100.00	100.00	293	WP_004199234.1	carbapenem-hydrolyzing class A beta-lactamase KPC-2
NZ_CP018690.1	Klebsiella pneumoniae strain Kp_Goe_149473 plasmid pKp_Goe_473-3, complete sequence	22068	22862	-	blaOXA-48	OXA-48 family carbapenem-hydrolyzing class D beta-lactamase OXA-48	core	AMR	AMR	BETA-LACTAM	CARBAPENEM	265	265	100.00	100.00	265	WP_015059991.1	OXA-48 family carbapenem-hydrolyzing class D beta-lactamase OXA-48
NZ_CP018694.1	Klebsiella pneumoniae strain Kp_Goe_821588 plasmid pKp_Goe_588-2, complete sequence	1319	2113	+	blaOXA-48	OXA-48 family carbapenem-hydrolyzing class D beta-lactamase OXA-48	core	AMR	AMR	BETA-LACTAM	CARBAPENEM	265	265	100.00	100.00	265	WP_015059991.1	OXA-48 family carbapenem-hydrolyzing class D beta-lactamase OXA-48
NZ_CP018700.1	Klebsiella pneumoniae strain Kp_Goe_149832 plasmid pKp_Goe_832-3, complete sequence	25552	26346	+	blaOXA-48	OXA-48 family carbapenem-hydrolyzing class D beta-lactamase OXA-48	core	AMR	AMR	BETA-LACTAM	CARBAPENEM	265	265	100.00	100.00	265	WP_015059991.1	OXA-48 family carbapenem-hydrolyzing class D beta-lactamase OXA-48
NZ_CP018706.1	Klebsiella pneumoniae strain Kp_Goe_827024 plasmid pKp_Goe_024-3, complete sequence	37161	37955	-	blaOXA-48	OXA-48 family carbapenem-hydrolyzing class D beta-lactamase OXA-48	core	AMR	AMR	BETA-LACTAM	CARBAPENEM	265	265	100.00	100.00	265	WP_015059991.1	OXA-48 family carbapenem-hydrolyzing class D beta-lactamase OXA-48
NZ_CP018717.1	Klebsiella pneumoniae strain Kp_Goe_152021 plasmid pKp_Goe_021-3, complete sequence	23476	24270	-	blaOXA-48	OXA-48 family carbapenem-hydrolyzing class D beta-lactamase OXA-48	core	AMR	AMR	BETA-LACTAM	CARBAPENEM	265	265	100.00	100.00	265	WP_015059991.1	OXA-48 family carbapenem-hydrolyzing class D beta-lactamase OXA-48
NZ_CP018723.1	Klebsiella pneumoniae strain KP_Goe_828304 plasmid pKp_Goe_304-3, complete sequence	20582	21376	-	blaOXA-48	OXA-48 family carbapenem-hydrolyzing class D beta-lactamase OXA-48	core	AMR	AMR	BETA-LACTAM	CARBAPENEM	265	265	100.00	100.00	265	WP_015059991.1	OXA-48 family carbapenem-hydrolyzing class D beta-lactamase OXA-48
NZ_CP018736.1	Klebsiella pneumoniae strain Kp_Goe_121641 plasmid pKp_Goe_641-2	13409	14203	-	blaOXA-48	OXA-48 family carbapenem-hydrolyzing class D beta-lactamase OXA-48	core	AMR	AMR	BETA-LACTAM	CARBAPENEM	265	265	100.00	100.00	265	WP_015059991.1	OXA-48 family carbapenem-hydrolyzing class D beta-lactamase OXA-48
NZ_CP018815.1	Enterobacter cloacae complex sp. AR_0002 plasmid tig00000003, complete sequence	73565	74443	+	blaKPC-3	carbapenem-hydrolyzing class A beta-lactamase KPC-3	core	AMR	AMR	BETA-LACTAM	CARBAPENEM	293	293	100.00	100.00	293	WP_004152396.1	carbapenem-hydrolyzing class A beta-lactamase KPC-3
NZ_CP018817.1	Klebsiella pneumoniae strain AR_0049 plasmid unitig_1, complete sequence	47206	48015	-	blaNDM-1	subclass B1 metallo-beta-lactamase NDM-1	core	AMR	AMR	BETA-LACTAM	CARBAPENEM	270	270	100.00	100.00	270	WP_004201164.1	subclass B1 metallo-beta-lactamase NDM-1
NZ_CP018884.1	Klebsiella pneumoniae subsp. pneumoniae strain BR7 plasmid unnamed1, complete sequence	58218	59096	-	blaKPC-2	carbapenem-hydrolyzing class A beta-lactamase KPC-2	core	AMR	AMR	BETA-LACTAM	CARBAPENEM	293	293	100.00	100.00	293	WP_004199234.1	carbapenem-hydrolyzing class A beta-lactamase KPC-2
NZ_CP018887.1	Klebsiella pneumoniae subsp. pneumoniae strain BR21 plasmid pIncN, complete sequence	95018	95896	-	blaKPC-2	carbapenem-hydrolyzing class A beta-lactamase KPC-2	core	AMR	AMR	BETA-LACTAM	CARBAPENEM	293	293	100.00	100.00	293	WP_004199234.1	carbapenem-hydrolyzing class A beta-lactamase KPC-2
NZ_CP018910.1	Acinetobacter pittii strain XJ88 plasmid unnamed1, complete sequence	7404	8228	+	blaOXA-72	OXA-24 family carbapenem-hydrolyzing class D beta-lactamase OXA-72	core	AMR	AMR	BETA-LACTAM	CARBAPENEM	275	275	100.00	100.00	275	WP_000713530.1	OXA-24 family carbapenem-hydrolyzing class D beta-lactamase OXA-72
NZ_CP018945.1	Escherichia coli strain Ecol_224 plasmid pEC224_KPC, complete sequence	34233	35111	+	blaKPC-2	carbapenem-hydrolyzing class A beta-lactamase KPC-2	core	AMR	AMR	BETA-LACTAM	CARBAPENEM	293	293	100.00	100.00	293	WP_004199234.1	carbapenem-hydrolyzing class A beta-lactamase KPC-2
NZ_CP018949.1	Escherichia coli strain Ecol_276 plasmid pEC276_KPC, complete sequence	4629	5507	+	blaKPC-2	carbapenem-hydrolyzing class A beta-lactamase KPC-2	core	AMR	AMR	BETA-LACTAM	CARBAPENEM	293	293	100.00	100.00	293	WP_004199234.1	carbapenem-hydrolyzing class A beta-lactamase KPC-2
NZ_CP018956.1	Escherichia coli strain Ecol_316 plasmid pEC316_KPC, complete sequence	190408	191286	-	blaKPC-2	carbapenem-hydrolyzing class A beta-lactamase KPC-2	core	AMR	AMR	BETA-LACTAM	CARBAPENEM	293	293	100.00	100.00	293	WP_004199234.1	carbapenem-hydrolyzing class A beta-lactamase KPC-2
NZ_CP018963.1	Escherichia coli strain Ecol_517 plasmid pEC517_KPC, complete sequence	29270	30148	+	blaKPC-2	carbapenem-hydrolyzing class A beta-lactamase KPC-2	core	AMR	AMR	BETA-LACTAM	CARBAPENEM	293	293	100.00	100.00	293	WP_004199234.1	carbapenem-hydrolyzing class A beta-lactamase KPC-2
NZ_CP018968.1	Escherichia coli strain Ecol_542 plasmid pEC542_KPC, complete sequence	38862	39740	-	blaKPC-2	carbapenem-hydrolyzing class A beta-lactamase KPC-2	core	AMR	AMR	BETA-LACTAM	CARBAPENEM	293	293	100.00	100.00	293	WP_004199234.1	carbapenem-hydrolyzing class A beta-lactamase KPC-2
NZ_CP018974.1	Escherichia coli strain Ecol_545 plasmid pEC545_KPC, complete sequence	57123	58001	+	blaKPC-2	carbapenem-hydrolyzing class A beta-lactamase KPC-2	core	AMR	AMR	BETA-LACTAM	CARBAPENEM	293	293	100.00	100.00	293	WP_004199234.1	carbapenem-hydrolyzing class A beta-lactamase KPC-2
NZ_CP018977.1	Escherichia coli strain Ecol_656 plasmid pEC656_KPC, complete sequence	29270	30148	+	blaKPC-2	carbapenem-hydrolyzing class A beta-lactamase KPC-2	core	AMR	AMR	BETA-LACTAM	CARBAPENEM	293	293	100.00	100.00	293	WP_004199234.1	carbapenem-hydrolyzing class A beta-lactamase KPC-2
NZ_CP018981.1	Escherichia coli strain Ecol_867 plasmid pEC867_KPC, complete sequence	12765	13643	-	blaKPC-3	carbapenem-hydrolyzing class A beta-lactamase KPC-3	core	AMR	AMR	BETA-LACTAM	CARBAPENEM	293	293	100.00	100.00	293	WP_004152396.1	carbapenem-hydrolyzing class A beta-lactamase KPC-3
NZ_CP018989.1	Escherichia coli strain Ecol_AZ146 plasmid pECAZ146_KPC, complete sequence	5683	6561	-	blaKPC-2	carbapenem-hydrolyzing class A beta-lactamase KPC-2	core	AMR	AMR	BETA-LACTAM	CARBAPENEM	293	293	100.00	100.00	293	WP_004199234.1	carbapenem-hydrolyzing class A beta-lactamase KPC-2
NZ_CP018992.1	Escherichia coli strain Ecol_AZ147 plasmid pECAZ147_KPC, complete sequence	65579	66457	+	blaKPC-3	carbapenem-hydrolyzing class A beta-lactamase KPC-3	core	AMR	AMR	BETA-LACTAM	CARBAPENEM	293	293	100.00	100.00	293	WP_004152396.1	carbapenem-hydrolyzing class A beta-lactamase KPC-3
NZ_CP018999.1	Escherichia coli strain Ecol_AZ153 plasmid pECAZ153_KPC, complete sequence	143422	144300	+	blaKPC-2	carbapenem-hydrolyzing class A beta-lactamase KPC-2	core	AMR	AMR	BETA-LACTAM	CARBAPENEM	293	293	100.00	100.00	293	WP_004199234.1	carbapenem-hydrolyzing class A beta-lactamase KPC-2
NZ_CP019001.1	Escherichia coli strain Ecol_AZ155 plasmid pECAZ155_KPC, complete sequence	83397	84275	+	blaKPC-2	carbapenem-hydrolyzing class A beta-lactamase KPC-2	core	AMR	AMR	BETA-LACTAM	CARBAPENEM	293	293	100.00	100.00	293	WP_004199234.1	carbapenem-hydrolyzing class A beta-lactamase KPC-2
NZ_CP019006.1	Escherichia coli strain Ecol_AZ159 plasmid pECAZ159_2, complete sequence	36564	37442	-	blaKPC-2	carbapenem-hydrolyzing class A beta-lactamase KPC-2	core	AMR	AMR	BETA-LACTAM	CARBAPENEM	293	293	100.00	100.00	293	WP_004199234.1	carbapenem-hydrolyzing class A beta-lactamase KPC-2
NZ_CP019010.1	Escherichia coli strain Ecol_AZ161 plasmid pECAZ161_KPC, complete sequence	54616	55494	+	blaKPC-3	carbapenem-hydrolyzing class A beta-lactamase KPC-3	core	AMR	AMR	BETA-LACTAM	CARBAPENEM	293	293	100.00	100.00	293	WP_004152396.1	carbapenem-hydrolyzing class A beta-lactamase KPC-3
NZ_CP019014.1	Escherichia coli strain Ecol_AZ162 plasmid pECAZ162_KPC, complete sequence	6009	6887	-	blaKPC-3	carbapenem-hydrolyzing class A beta-lactamase KPC-3	core	AMR	AMR	BETA-LACTAM	CARBAPENEM	293	293	100.00	100.00	293	WP_004152396.1	carbapenem-hydrolyzing class A beta-lactamase KPC-3
NZ_CP019017.1	Escherichia coli strain Ecol_244 plasmid pEC244_KPC, complete sequence	32233	33111	-	blaKPC-2	carbapenem-hydrolyzing class A beta-lactamase KPC-2	core	AMR	AMR	BETA-LACTAM	CARBAPENEM	293	293	100.00	100.00	293	WP_004199234.1	carbapenem-hydrolyzing class A beta-lactamase KPC-2
NZ_CP019026.1	Escherichia coli strain Ecol_881 plasmid pEC881_KPC, complete sequence	42692	43570	+	blaKPC-2	carbapenem-hydrolyzing class A beta-lactamase KPC-2	core	AMR	AMR	BETA-LACTAM	CARBAPENEM	293	293	100.00	100.00	293	WP_004199234.1	carbapenem-hydrolyzing class A beta-lactamase KPC-2
NZ_CP019053.1	Escherichia coli strain CRE1540 plasmid p1540-2, complete sequence	39361	40170	+	blaNDM-1	subclass B1 metallo-beta-lactamase NDM-1	core	AMR	AMR	BETA-LACTAM	CARBAPENEM	270	270	100.00	100.00	270	WP_004201164.1	subclass B1 metallo-beta-lactamase NDM-1
NZ_CP019073.1	Escherichia coli strain CRE1493 plasmid p1493-2, complete sequence	9948	10757	-	blaNDM-5	subclass B1 metallo-beta-lactamase NDM-5	core	AMR	AMR	BETA-LACTAM	CARBAPENEM	270	270	100.00	100.00	270	WP_023408309.1	subclass B1 metallo-beta-lactamase NDM-5
NZ_CP019444.1	Salmonella enterica subsp. enterica serovar Typhimurium strain 81741 plasmid unnamed2, complete sequence	11557	12366	+	blaNDM-5	subclass B1 metallo-beta-lactamase NDM-5	core	AMR	AMR	BETA-LACTAM	CARBAPENEM	270	270	100.00	100.00	270	WP_023408309.1	subclass B1 metallo-beta-lactamase NDM-5
NZ_CP020049.1	Escherichia coli strain AR_0118 plasmid unitig_1, complete sequence	44402	45211	-	blaNDM-1	subclass B1 metallo-beta-lactamase NDM-1	core	AMR	AMR	BETA-LACTAM	CARBAPENEM	270	270	100.00	100.00	270	WP_004201164.1	subclass B1 metallo-beta-lactamase NDM-1
NZ_CP020056.1	Escherichia coli strain AR_0069 plasmid unitig_2, complete sequence	39787	40596	-	blaNDM-1	subclass B1 metallo-beta-lactamase NDM-1	core	AMR	AMR	BETA-LACTAM	CARBAPENEM	270	270	100.00	100.00	270	WP_004201164.1	subclass B1 metallo-beta-lactamase NDM-1
NZ_CP020059.1	Escherichia coli strain AR_0061 plasmid unitig_1, complete sequence	46823	47701	+	blaKPC-3	carbapenem-hydrolyzing class A beta-lactamase KPC-3	core	AMR	AMR	BETA-LACTAM	CARBAPENEM	293	293	100.00	100.00	293	WP_004152396.1	carbapenem-hydrolyzing class A beta-lactamase KPC-3
NZ_CP020066.1	Klebsiella pneumoniae strain AR_0117 plasmid unitig_5, complete sequence	53611	54489	-	blaKPC-3	carbapenem-hydrolyzing class A beta-lactamase KPC-3	core	AMR	AMR	BETA-LACTAM	CARBAPENEM	293	293	100.00	100.00	293	WP_004152396.1	carbapenem-hydrolyzing class A beta-lactamase KPC-3
NZ_CP020068.1	Klebsiella pneumoniae strain AR_0068 plasmid unitig_1, complete sequence	253477	254286	-	blaNDM-1	subclass B1 metallo-beta-lactamase NDM-1	core	AMR	AMR	BETA-LACTAM	CARBAPENEM	270	270	100.00	100.00	270	WP_004201164.1	subclass B1 metallo-beta-lactamase NDM-1
NZ_CP020075.1	Klebsiella pneumoniae strain AR_0115 plasmid tig00000005, complete sequence	10369	11247	+	blaKPC-3	carbapenem-hydrolyzing class A beta-lactamase KPC-3	core	AMR	AMR	BETA-LACTAM	CARBAPENEM	293	293	100.00	100.00	293	WP_004152396.1	carbapenem-hydrolyzing class A beta-lactamase KPC-3
NZ_CP020090.1	Enterobacter cloacae strain PIMB10EC27 plasmid pEC27-1, complete sequence	30805	31614	+	blaNDM-1	subclass B1 metallo-beta-lactamase NDM-1	core	AMR	AMR	BETA-LACTAM	CARBAPENEM	270	270	100.00	100.00	270	WP_004201164.1	subclass B1 metallo-beta-lactamase NDM-1
NZ_CP020110.1	Klebsiella pneumoniae strain AR_0098 plasmid tig00000002, complete sequence	20132	21010	-	blaKPC-2	carbapenem-hydrolyzing class A beta-lactamase KPC-2	core	AMR	AMR	BETA-LACTAM	CARBAPENEM	293	293	100.00	100.00	293	WP_004199234.1	carbapenem-hydrolyzing class A beta-lactamase KPC-2
NZ_CP020119.1	Escherichia coli strain AR_0104 plasmid unitig_7, complete sequence	10331	11209	+	blaKPC-4	carbapenem-hydrolyzing class A beta-lactamase KPC-4	core	AMR	AMR	BETA-LACTAM	CARBAPENEM	293	293	100.00	100.00	293	WP_015062847.1	carbapenem-hydrolyzing class A beta-lactamase KPC-4
NZ_CP020500.1	Klebsiella pneumoniae strain BWHC1 plasmid unnamed2, complete sequence	41957	42835	-	blaKPC-2	carbapenem-hydrolyzing class A beta-lactamase KPC-2	core	AMR	AMR	BETA-LACTAM	CARBAPENEM	293	293	100.00	100.00	293	WP_004199234.1	carbapenem-hydrolyzing class A beta-lactamase KPC-2
NZ_CP020512.1	Escherichia coli strain 165 plasmid unnamed3, complete sequence	923	1732	+	blaNDM-5	subclass B1 metallo-beta-lactamase NDM-5	core	AMR	AMR	BETA-LACTAM	CARBAPENEM	270	270	100.00	100.00	270	WP_023408309.1	subclass B1 metallo-beta-lactamase NDM-5
NZ_CP020515.1	Escherichia coli strain 219 plasmid unnamed, complete sequence	137373	138182	-	blaNDM-5	subclass B1 metallo-beta-lactamase NDM-5	core	AMR	AMR	BETA-LACTAM	CARBAPENEM	270	270	100.00	100.00	270	WP_023408309.1	subclass B1 metallo-beta-lactamase NDM-5
NZ_CP020517.1	Escherichia coli strain 222 plasmid unnamed3, complete sequence	26276	27085	-	blaNDM-5	subclass B1 metallo-beta-lactamase NDM-5	core	AMR	AMR	BETA-LACTAM	CARBAPENEM	270	270	100.00	100.00	270	WP_023408309.1	subclass B1 metallo-beta-lactamase NDM-5
NZ_CP020524.1	Escherichia coli strain 190 plasmid unnamed1, complete sequence	52356	53165	+	blaNDM-1	subclass B1 metallo-beta-lactamase NDM-1	core	AMR	AMR	BETA-LACTAM	CARBAPENEM	270	270	100.00	100.00	270	WP_004201164.1	subclass B1 metallo-beta-lactamase NDM-1
NZ_CP020594.1	Acinetobacter baumannii strain USA15 plasmid pUSA15_1, complete sequence	96206	97024	-	blaOXA-23	OXA-23 family carbapenem-hydrolyzing class D beta-lactamase OXA-23	core	AMR	AMR	BETA-LACTAM	CARBAPENEM	273	273	100.00	100.00	273	WP_001046004.1	OXA-23 family carbapenem-hydrolyzing class D beta-lactamase OXA-23
NZ_CP020844.1	Klebsiella pneumoniae strain KPN1482 plasmid pKPN1482-3, complete sequence	8419	9213	+	blaOXA-48	OXA-48 family carbapenem-hydrolyzing class D beta-lactamase OXA-48	core	AMR	AMR	BETA-LACTAM	CARBAPENEM	265	265	100.00	100.00	265	WP_015059991.1	OXA-48 family carbapenem-hydrolyzing class D beta-lactamase OXA-48
NZ_CP020844.1	Klebsiella pneumoniae strain KPN1482 plasmid pKPN1482-3, complete sequence	70167	70961	+	blaOXA-48	OXA-48 family carbapenem-hydrolyzing class D beta-lactamase OXA-48	core	AMR	AMR	BETA-LACTAM	CARBAPENEM	265	265	100.00	100.00	265	WP_015059991.1	OXA-48 family carbapenem-hydrolyzing class D beta-lactamase OXA-48
NZ_CP020848.1	Klebsiella variicola strain KPN1481 plasmid pKPN1481-1, complete sequence	288278	289087	-	blaNDM-1	subclass B1 metallo-beta-lactamase NDM-1	core	AMR	AMR	BETA-LACTAM	CARBAPENEM	270	270	100.00	100.00	270	WP_004201164.1	subclass B1 metallo-beta-lactamase NDM-1
NZ_CP020854.1	Klebsiella pneumoniae strain KPN528 plasmid pKPN528-1, complete sequence	73480	74289	-	blaNDM-1	subclass B1 metallo-beta-lactamase NDM-1	core	AMR	AMR	BETA-LACTAM	CARBAPENEM	270	270	100.00	100.00	270	WP_004201164.1	subclass B1 metallo-beta-lactamase NDM-1
NZ_CP020902.1	Klebsiella pneumoniae strain K66-45 plasmid pK66-45-1, complete sequence	128351	129160	+	blaNDM-1	subclass B1 metallo-beta-lactamase NDM-1	core	AMR	AMR	BETA-LACTAM	CARBAPENEM	270	270	100.00	100.00	270	WP_004201164.1	subclass B1 metallo-beta-lactamase NDM-1
NZ_CP021168.1	Enterobacter hormaechei strain 388 plasmid p388, complete sequence	34192	35001	-	blaNDM-5	subclass B1 metallo-beta-lactamase NDM-5	core	AMR	AMR	BETA-LACTAM	CARBAPENEM	270	270	100.00	100.00	270	WP_023408309.1	subclass B1 metallo-beta-lactamase NDM-5
NZ_CP021177.1	Escherichia coli strain 5CRE51 plasmid p5CRE51-NDM-9	83899	84708	-	blaNDM-9	taniborbactam-resistant subclass B1 metallo-beta-lactamase NDM-9	core	AMR	AMR	BETA-LACTAM	CARBAPENEM/TANIBORBACTAM	270	270	100.00	100.00	270	WP_032495672.1	taniborbactam-resistant subclass B1 metallo-beta-lactamase NDM-9
NZ_CP021206.1	Escherichia coli strain Z1002 plasmid p1002-NDM1, complete sequence	12054	12863	-	blaNDM-1	subclass B1 metallo-beta-lactamase NDM-1	core	AMR	AMR	BETA-LACTAM	CARBAPENEM	270	270	100.00	100.00	270	WP_004201164.1	subclass B1 metallo-beta-lactamase NDM-1
NZ_CP021210.1	Escherichia coli strain strain Z247 plasmid p2474-NDM1, complete sequence	44704	45513	-	blaNDM-1	subclass B1 metallo-beta-lactamase NDM-1	core	AMR	AMR	BETA-LACTAM	CARBAPENEM	270	270	100.00	100.00	270	WP_004201164.1	subclass B1 metallo-beta-lactamase NDM-1
NZ_CP021328.1	Raoultella ornithinolytica strain Ro24724 plasmid pRo24724, complete sequence	177058	177936	-	blaKPC-2	carbapenem-hydrolyzing class A beta-lactamase KPC-2	core	AMR	AMR	BETA-LACTAM	CARBAPENEM	293	293	100.00	100.00	293	WP_004199234.1	carbapenem-hydrolyzing class A beta-lactamase KPC-2
NZ_CP021328.1	Raoultella ornithinolytica strain Ro24724 plasmid pRo24724, complete sequence	366938	367675	+	blaIMP-4	subclass B1 metallo-beta-lactamase IMP-4	core	AMR	AMR	BETA-LACTAM	CARBAPENEM	246	246	100.00	100.00	246	WP_015060105.1	subclass B1 metallo-beta-lactamase IMP-4
NZ_CP021534.1	Escherichia coli strain AR_0149 plasmid tig00000221, complete sequence	37298	38107	-	blaNDM-7	subclass B1 metallo-beta-lactamase NDM-7	core	AMR	AMR	BETA-LACTAM	CARBAPENEM	270	270	100.00	100.00	270	WP_032495622.1	subclass B1 metallo-beta-lactamase NDM-7
NZ_CP021536.1	Escherichia coli strain AR_0119 plasmid unitig_2, complete sequence	25859	26668	+	blaNDM-1	subclass B1 metallo-beta-lactamase NDM-1	core	AMR	AMR	BETA-LACTAM	CARBAPENEM	270	270	100.00	100.00	270	WP_004201164.1	subclass B1 metallo-beta-lactamase NDM-1
NZ_CP021546.1	Klebsiella pneumoniae strain AR_0112 plasmid tig00000002, complete sequence	21508	22386	-	blaKPC-3	carbapenem-hydrolyzing class A beta-lactamase KPC-3	core	AMR	AMR	BETA-LACTAM	CARBAPENEM	293	293	100.00	100.00	293	WP_004152396.1	carbapenem-hydrolyzing class A beta-lactamase KPC-3
NZ_CP021548.1	Klebsiella pneumoniae strain AR_0112 plasmid tig00000005, complete sequence	9011	9889	+	blaKPC-3	carbapenem-hydrolyzing class A beta-lactamase KPC-3	core	AMR	AMR	BETA-LACTAM	CARBAPENEM	293	293	100.00	100.00	293	WP_004152396.1	carbapenem-hydrolyzing class A beta-lactamase KPC-3
NZ_CP021551.1	Proteus mirabilis strain AR_0159 plasmid tig00000137, complete sequence	107376	108185	-	blaNDM-1	subclass B1 metallo-beta-lactamase NDM-1	core	AMR	AMR	BETA-LACTAM	CARBAPENEM	270	270	100.00	100.00	270	WP_004201164.1	subclass B1 metallo-beta-lactamase NDM-1
NZ_CP021551.1	Proteus mirabilis strain AR_0159 plasmid tig00000137, complete sequence	111899	112708	-	blaNDM-1	subclass B1 metallo-beta-lactamase NDM-1	core	AMR	AMR	BETA-LACTAM	CARBAPENEM	270	270	100.00	100.00	270	WP_004201164.1	subclass B1 metallo-beta-lactamase NDM-1
NZ_CP021682.1	Escherichia coli strain AR_0162 plasmid tig00003144, complete sequence	30419	31228	-	blaNDM-7	subclass B1 metallo-beta-lactamase NDM-7	core	AMR	AMR	BETA-LACTAM	CARBAPENEM	270	270	100.00	100.00	270	WP_032495622.1	subclass B1 metallo-beta-lactamase NDM-7
NZ_CP021687.1	Klebsiella pneumoniae strain AR_0146 plasmid tig00001186, complete sequence	6806	7615	-	blaNDM-1	subclass B1 metallo-beta-lactamase NDM-1	core	AMR	AMR	BETA-LACTAM	CARBAPENEM	270	270	100.00	100.00	270	WP_004201164.1	subclass B1 metallo-beta-lactamase NDM-1
NZ_CP021692.1	Escherichia coli strain AR_0151 plasmid tig00001251, complete sequence	22982	23791	-	blaNDM-5	subclass B1 metallo-beta-lactamase NDM-5	core	AMR	AMR	BETA-LACTAM	CARBAPENEM	270	270	100.00	100.00	270	WP_023408309.1	subclass B1 metallo-beta-lactamase NDM-5
NZ_CP021695.1	Proteus mirabilis strain AR_0155 plasmid tig00000123, complete sequence	184231	185109	+	blaKPC-6	carbapenem-hydrolyzing class A beta-lactamase KPC-6	core	AMR	AMR	BETA-LACTAM	CARBAPENEM	293	293	100.00	100.00	293	WP_047665864.1	carbapenem-hydrolyzing class A beta-lactamase KPC-6
NZ_CP021699.1	Klebsiella pneumoniae strain AR_0158 plasmid tig00000727, complete sequence	33818	34627	+	blaNDM-1	subclass B1 metallo-beta-lactamase NDM-1	core	AMR	AMR	BETA-LACTAM	CARBAPENEM	270	270	100.00	100.00	270	WP_004201164.1	subclass B1 metallo-beta-lactamase NDM-1
NZ_CP021709.1	Klebsiella pneumoniae strain AR_0143 plasmid tig00000001_p1, complete sequence	66280	67089	+	blaNDM-1	subclass B1 metallo-beta-lactamase NDM-1	core	AMR	AMR	BETA-LACTAM	CARBAPENEM	270	270	100.00	100.00	270	WP_004201164.1	subclass B1 metallo-beta-lactamase NDM-1
NZ_CP021716.1	Klebsiella pneumoniae strain AR_0129 plasmid tig00000003, complete sequence	32842	33720	-	blaKPC-3	carbapenem-hydrolyzing class A beta-lactamase KPC-3	core	AMR	AMR	BETA-LACTAM	CARBAPENEM	293	293	100.00	100.00	293	WP_004152396.1	carbapenem-hydrolyzing class A beta-lactamase KPC-3
NZ_CP021720.1	Escherichia coli strain AR_0128 plasmid tig00000793, complete sequence	33819	34628	-	blaNDM-1	subclass B1 metallo-beta-lactamase NDM-1	core	AMR	AMR	BETA-LACTAM	CARBAPENEM	270	270	100.00	100.00	270	WP_004201164.1	subclass B1 metallo-beta-lactamase NDM-1
NZ_CP021734.1	Escherichia coli strain AR_0114 plasmid unitig_2, complete sequence	40795	41673	+	blaKPC-3	carbapenem-hydrolyzing class A beta-lactamase KPC-3	core	AMR	AMR	BETA-LACTAM	CARBAPENEM	293	293	100.00	100.00	293	WP_004152396.1	carbapenem-hydrolyzing class A beta-lactamase KPC-3
NZ_CP021738.1	Escherichia coli strain AR_0150 plasmid tig00000260, complete sequence	6234	7043	-	blaNDM-5	subclass B1 metallo-beta-lactamase NDM-5	core	AMR	AMR	BETA-LACTAM	CARBAPENEM	270	270	100.00	100.00	270	WP_023408309.1	subclass B1 metallo-beta-lactamase NDM-5
NZ_CP021743.1	Klebsiella pneumoniae strain AR_0126 plasmid tig00000003, complete sequence	7376	8254	-	blaKPC-2	carbapenem-hydrolyzing class A beta-lactamase KPC-2	core	AMR	AMR	BETA-LACTAM	CARBAPENEM	293	293	100.00	100.00	293	WP_004199234.1	carbapenem-hydrolyzing class A beta-lactamase KPC-2
NZ_CP021754.1	Klebsiella pneumoniae strain AR_0113 plasmid unitig_3, complete sequence	20573	21451	-	blaKPC-3	carbapenem-hydrolyzing class A beta-lactamase KPC-3	core	AMR	AMR	BETA-LACTAM	CARBAPENEM	293	293	100.00	100.00	293	WP_004152396.1	carbapenem-hydrolyzing class A beta-lactamase KPC-3
NZ_CP021756.1	Klebsiella pneumoniae strain AR_0113 plasmid unitig_5, complete sequence	21326	22204	+	blaKPC-3	carbapenem-hydrolyzing class A beta-lactamase KPC-3	core	AMR	AMR	BETA-LACTAM	CARBAPENEM	293	293	100.00	100.00	293	WP_004152396.1	carbapenem-hydrolyzing class A beta-lactamase KPC-3
NZ_CP021759.1	Klebsiella pneumoniae strain AR_0138 plasmid tig00000002, complete sequence	31108	31917	-	blaNDM-7	subclass B1 metallo-beta-lactamase NDM-7	core	AMR	AMR	BETA-LACTAM	CARBAPENEM	270	270	100.00	100.00	270	WP_032495622.1	subclass B1 metallo-beta-lactamase NDM-7
NZ_CP021787.1	Acinetobacter baumannii strain A85 plasmid pA85-3, complete sequence	51780	52598	-	blaOXA-23	OXA-23 family carbapenem-hydrolyzing class D beta-lactamase OXA-23	core	AMR	AMR	BETA-LACTAM	CARBAPENEM	273	273	100.00	100.00	273	WP_001046004.1	OXA-23 family carbapenem-hydrolyzing class D beta-lactamase OXA-23
NZ_CP021835.1	Klebsiella pneumoniae strain AR_0120 plasmid tig00000516_pilon, complete sequence	145838	146716	+	blaKPC-2	carbapenem-hydrolyzing class A beta-lactamase KPC-2	core	AMR	AMR	BETA-LACTAM	CARBAPENEM	293	293	100.00	100.00	293	WP_004199234.1	carbapenem-hydrolyzing class A beta-lactamase KPC-2
NZ_CP021853.1	Proteus mirabilis strain AR_0156 plasmid unitig_1, complete sequence	72174	73052	+	blaKPC-2	carbapenem-hydrolyzing class A beta-lactamase KPC-2	core	AMR	AMR	BETA-LACTAM	CARBAPENEM	293	293	100.00	100.00	293	WP_004199234.1	carbapenem-hydrolyzing class A beta-lactamase KPC-2
NZ_CP021860.1	Klebsiella pneumoniae strain AR_0125 plasmid tig00000007_pilon, complete sequence	2712	3590	-	blaKPC-3	carbapenem-hydrolyzing class A beta-lactamase KPC-3	core	AMR	AMR	BETA-LACTAM	CARBAPENEM	293	293	100.00	100.00	293	WP_004152396.1	carbapenem-hydrolyzing class A beta-lactamase KPC-3
NZ_CP021861.1	Klebsiella pneumoniae strain AR_0125 plasmid tig00000009_pilon, complete sequence	62233	63111	+	blaKPC-3	carbapenem-hydrolyzing class A beta-lactamase KPC-3	core	AMR	AMR	BETA-LACTAM	CARBAPENEM	293	293	100.00	100.00	293	WP_004152396.1	carbapenem-hydrolyzing class A beta-lactamase KPC-3
NZ_CP021881.1	Escherichia coli strain AR_0137 plasmid tig00001145_pilon, complete sequence	98748	99557	+	blaNDM-6	subclass B1 metallo-beta-lactamase NDM-6	core	AMR	AMR	BETA-LACTAM	CARBAPENEM	270	270	100.00	100.00	270	WP_032495384.1	subclass B1 metallo-beta-lactamase NDM-6
NZ_CP021936.1	Escherichia coli strain AR_0055 plasmid unitig_2, complete sequence	58629	59438	+	blaNDM-1	subclass B1 metallo-beta-lactamase NDM-1	core	AMR	AMR	BETA-LACTAM	CARBAPENEM	270	270	100.00	100.00	270	WP_004201164.1	subclass B1 metallo-beta-lactamase NDM-1
NZ_CP021941.1	Klebsiella pneumoniae strain AR_0145 plasmid tig00000217, complete sequence	17701	18510	-	blaNDM-1	subclass B1 metallo-beta-lactamase NDM-1	core	AMR	AMR	BETA-LACTAM	CARBAPENEM	270	270	100.00	100.00	270	WP_004201164.1	subclass B1 metallo-beta-lactamase NDM-1
NZ_CP021947.1	Klebsiella pneumoniae strain AR_0152 plasmid tig00000200, complete sequence	2634	3443	+	blaNDM-1	subclass B1 metallo-beta-lactamase NDM-1	core	AMR	AMR	BETA-LACTAM	CARBAPENEM	270	270	100.00	100.00	270	WP_004201164.1	subclass B1 metallo-beta-lactamase NDM-1
NZ_CP021952.1	Klebsiella pneumoniae strain AR_0148 plasmid tig00000169_pilon, complete sequence	49365	50174	-	blaNDM-1	subclass B1 metallo-beta-lactamase NDM-1	core	AMR	AMR	BETA-LACTAM	CARBAPENEM	270	270	100.00	100.00	270	WP_004201164.1	subclass B1 metallo-beta-lactamase NDM-1
NZ_CP021961.1	Klebsiella pneumoniae strain AR_0139 plasmid tig00000006, complete sequence	39324	40133	+	blaNDM-1	subclass B1 metallo-beta-lactamase NDM-1	core	AMR	AMR	BETA-LACTAM	CARBAPENEM	270	270	100.00	100.00	270	WP_004201164.1	subclass B1 metallo-beta-lactamase NDM-1
NZ_CP021962.1	Klebsiella pneumoniae strain AR_0139 plasmid tig00000008, complete sequence	103945	104754	+	blaNDM-1	subclass B1 metallo-beta-lactamase NDM-1	core	AMR	AMR	BETA-LACTAM	CARBAPENEM	270	270	100.00	100.00	270	WP_004201164.1	subclass B1 metallo-beta-lactamase NDM-1
NZ_CP022126.1	Klebsiella pneumoniae strain DHQP1605752_NV plasmid p1605752AC2, complete sequence	803	1612	-	blaNDM-1	subclass B1 metallo-beta-lactamase NDM-1	core	AMR	AMR	BETA-LACTAM	CARBAPENEM	270	270	100.00	100.00	270	WP_004201164.1	subclass B1 metallo-beta-lactamase NDM-1
NZ_CP022150.1	Enterobacter roggenkampii strain 704SK10 plasmid p704SK10_2, complete sequence	10944	11738	-	blaOXA-48	OXA-48 family carbapenem-hydrolyzing class D beta-lactamase OXA-48	core	AMR	AMR	BETA-LACTAM	CARBAPENEM	265	265	100.00	100.00	265	WP_015059991.1	OXA-48 family carbapenem-hydrolyzing class D beta-lactamase OXA-48
NZ_CP022153.1	Citrobacter freundii strain 705SK3 plasmid p705SK3_2, complete sequence	10944	11738	-	blaOXA-48	OXA-48 family carbapenem-hydrolyzing class D beta-lactamase OXA-48	core	AMR	AMR	BETA-LACTAM	CARBAPENEM	265	265	100.00	100.00	265	WP_015059991.1	OXA-48 family carbapenem-hydrolyzing class D beta-lactamase OXA-48
NZ_CP022226.2	Escherichia coli strain WCHEC96200 plasmid pNDM4_WCHEC96200, complete sequence	37877	38686	-	blaNDM-4	subclass B1 metallo-beta-lactamase NDM-4	core	AMR	AMR	BETA-LACTAM	CARBAPENEM	270	270	100.00	100.00	270	WP_063860861.1	subclass B1 metallo-beta-lactamase NDM-4
NZ_CP022275.1	Citrobacter freundii strain 18-1 plasmid pBKPC18-1, complete sequence	79556	80434	+	blaKPC-2	carbapenem-hydrolyzing class A beta-lactamase KPC-2	core	AMR	AMR	BETA-LACTAM	CARBAPENEM	293	293	100.00	100.00	293	WP_004199234.1	carbapenem-hydrolyzing class A beta-lactamase KPC-2
NZ_CP022276.1	Citrobacter freundii strain 18-1 plasmid pCKPC18-1, complete sequence	4859	5737	-	blaKPC-2	carbapenem-hydrolyzing class A beta-lactamase KPC-2	core	AMR	AMR	BETA-LACTAM	CARBAPENEM	293	293	100.00	100.00	293	WP_004199234.1	carbapenem-hydrolyzing class A beta-lactamase KPC-2
NZ_CP022284.1	Acinetobacter baumannii strain 7804 plasmid pAba7804a, complete sequence	4880	5395	+	blaOXA	OXA-58 family carbapenem-hydrolyzing class D beta-lactamase	core	AMR	AMR	BETA-LACTAM	CARBAPENEM	172	280	61.43	100.00	172	WP_002002480.1	carbapenem-hydrolyzing class D beta-lactamase OXA-58
NZ_CP022349.1	Klebsiella michiganensis strain K516 plasmid pK516_KPC, complete sequence	23818	24696	-	blaKPC-2	carbapenem-hydrolyzing class A beta-lactamase KPC-2	core	AMR	AMR	BETA-LACTAM	CARBAPENEM	293	293	100.00	100.00	293	WP_004199234.1	carbapenem-hydrolyzing class A beta-lactamase KPC-2
NZ_CP022350.1	Klebsiella michiganensis strain K516 plasmid pK516_NDM1, complete sequence	39486	40295	+	blaNDM-1	subclass B1 metallo-beta-lactamase NDM-1	core	AMR	AMR	BETA-LACTAM	CARBAPENEM	270	270	100.00	100.00	270	WP_004201164.1	subclass B1 metallo-beta-lactamase NDM-1
NZ_CP022351.1	Klebsiella michiganensis strain K516 plasmid pK516_NDM5, complete sequence	34132	34941	+	blaNDM-5	subclass B1 metallo-beta-lactamase NDM-5	core	AMR	AMR	BETA-LACTAM	CARBAPENEM	270	270	100.00	100.00	270	WP_023408309.1	subclass B1 metallo-beta-lactamase NDM-5
NZ_CP022441.1	Klebsiella sp. LY plasmid unnamed3, complete sequence	82417	83154	-	blaSIM-1	subclass B1 metallo-beta-lactamase SIM-1	core	AMR	AMR	BETA-LACTAM	CARBAPENEM	246	246	100.00	100.00	246	WP_017901052.1	subclass B1 metallo-beta-lactamase SIM-1
NZ_CP022533.1	Enterobacter hormaechei strain MS7884A plasmid pMS7884A, complete sequence	154831	155568	-	blaIMP-4	subclass B1 metallo-beta-lactamase IMP-4	core	AMR	AMR	BETA-LACTAM	CARBAPENEM	246	246	100.00	100.00	246	WP_015060105.1	subclass B1 metallo-beta-lactamase IMP-4
NZ_CP022574.1	Klebsiella pneumoniae strain BIC-1 plasmid pBIC-1a, complete sequence	9422	10300	-	blaKPC-2	carbapenem-hydrolyzing class A beta-lactamase KPC-2	core	AMR	AMR	BETA-LACTAM	CARBAPENEM	293	293	100.00	100.00	293	WP_004199234.1	carbapenem-hydrolyzing class A beta-lactamase KPC-2
NZ_CP022612.1	Klebsiella pneumoniae strain CDC 0106 plasmid unnamed1, complete sequence	137396	138205	+	blaNDM-1	subclass B1 metallo-beta-lactamase NDM-1	core	AMR	AMR	BETA-LACTAM	CARBAPENEM	270	270	100.00	100.00	270	WP_004201164.1	subclass B1 metallo-beta-lactamase NDM-1
NZ_CP022693.2	Klebsiella pneumoniae subsp. pneumoniae strain AUSMDU00008079 plasmid pAUSMDU00008079_02, complete sequence	37214	38092	-	blaKPC-2	carbapenem-hydrolyzing class A beta-lactamase KPC-2	core	AMR	AMR	BETA-LACTAM	CARBAPENEM	293	293	100.00	100.00	293	WP_004199234.1	carbapenem-hydrolyzing class A beta-lactamase KPC-2
NZ_CP022698.1	Citrobacter farmeri strain AUSMDU00008141 plasmid pAUSMDU8141-3, complete sequence	80788	81666	+	blaKPC-2	carbapenem-hydrolyzing class A beta-lactamase KPC-2	core	AMR	AMR	BETA-LACTAM	CARBAPENEM	293	293	100.00	100.00	293	WP_004199234.1	carbapenem-hydrolyzing class A beta-lactamase KPC-2
NZ_CP022917.1	Klebsiella pneumoniae strain ST307PT04 plasmid pJYC04A, complete sequence	158489	159367	+	blaKPC-2	carbapenem-hydrolyzing class A beta-lactamase KPC-2	core	AMR	AMR	BETA-LACTAM	CARBAPENEM	293	293	100.00	100.00	293	WP_004199234.1	carbapenem-hydrolyzing class A beta-lactamase KPC-2
NZ_CP022920.1	Klebsiella pneumoniae strain ST307PT03 plasmid pJYC03A, complete sequence	8669	9547	-	blaKPC-2	carbapenem-hydrolyzing class A beta-lactamase KPC-2	core	AMR	AMR	BETA-LACTAM	CARBAPENEM	293	293	100.00	100.00	293	WP_004199234.1	carbapenem-hydrolyzing class A beta-lactamase KPC-2
NZ_CP022923.1	Klebsiella pneumoniae strain ST307PT02 plasmid pJYC02A, complete sequence	176989	177867	+	blaKPC-2	carbapenem-hydrolyzing class A beta-lactamase KPC-2	core	AMR	AMR	BETA-LACTAM	CARBAPENEM	293	293	100.00	100.00	293	WP_004199234.1	carbapenem-hydrolyzing class A beta-lactamase KPC-2
NZ_CP022926.1	Klebsiella pneumoniae strain ST307PT01 plasmid pJYC01A, complete sequence	12173	13051	+	blaKPC-2	carbapenem-hydrolyzing class A beta-lactamase KPC-2	core	AMR	AMR	BETA-LACTAM	CARBAPENEM	293	293	100.00	100.00	293	WP_004199234.1	carbapenem-hydrolyzing class A beta-lactamase KPC-2
NZ_CP023021.1	Acinetobacter baumannii strain 9201 plasmid pAba9201a, complete sequence	522	1346	+	blaOXA-72	OXA-24 family carbapenem-hydrolyzing class D beta-lactamase OXA-72	core	AMR	AMR	BETA-LACTAM	CARBAPENEM	275	275	100.00	100.00	275	WP_000713530.1	OXA-24 family carbapenem-hydrolyzing class D beta-lactamase OXA-72
NZ_CP023027.1	Acinetobacter baumannii strain 10042 plasmid pAba10042a, complete sequence	4548	5372	-	blaOXA-72	OXA-24 family carbapenem-hydrolyzing class D beta-lactamase OXA-72	core	AMR	AMR	BETA-LACTAM	CARBAPENEM	275	275	100.00	100.00	275	WP_000713530.1	OXA-24 family carbapenem-hydrolyzing class D beta-lactamase OXA-72
NZ_CP023032.1	Acinetobacter baumannii strain 7847 plasmid pAba7847a, complete sequence	3825	4664	-	blaOXA-58	carbapenem-hydrolyzing class D beta-lactamase OXA-58	core	AMR	AMR	BETA-LACTAM	CARBAPENEM	280	280	100.00	100.00	280	WP_002002480.1	carbapenem-hydrolyzing class D beta-lactamase OXA-58
NZ_CP023035.1	Acinetobacter baumannii strain 5845 plasmid pAba5845a, complete sequence	4814	5638	-	blaOXA-72	OXA-24 family carbapenem-hydrolyzing class D beta-lactamase OXA-72	core	AMR	AMR	BETA-LACTAM	CARBAPENEM	275	275	100.00	100.00	275	WP_000713530.1	OXA-24 family carbapenem-hydrolyzing class D beta-lactamase OXA-72
NZ_CP023186.1	Klebsiella michiganensis strain K518 plasmid pK518_KPC, complete sequence	40861	41739	+	blaKPC-2	carbapenem-hydrolyzing class A beta-lactamase KPC-2	core	AMR	AMR	BETA-LACTAM	CARBAPENEM	293	293	100.00	100.00	293	WP_004199234.1	carbapenem-hydrolyzing class A beta-lactamase KPC-2
NZ_CP023187.1	Klebsiella michiganensis strain K518 plasmid pK518_NDM1, complete sequence	78047	78856	+	blaNDM-1	subclass B1 metallo-beta-lactamase NDM-1	core	AMR	AMR	BETA-LACTAM	CARBAPENEM	270	270	100.00	100.00	270	WP_004201164.1	subclass B1 metallo-beta-lactamase NDM-1
NZ_CP023188.1	Klebsiella michiganensis strain K518 plasmid pK518_NDM5, complete sequence	29329	30138	+	blaNDM-5	subclass B1 metallo-beta-lactamase NDM-5	core	AMR	AMR	BETA-LACTAM	CARBAPENEM	270	270	100.00	100.00	270	WP_023408309.1	subclass B1 metallo-beta-lactamase NDM-5
NZ_CP023251.1	Klebsiella pneumoniae strain CCUG 70742 plasmid pKpn70742_2	44171	44965	-	blaOXA-48	OXA-48 family carbapenem-hydrolyzing class D beta-lactamase OXA-48	core	AMR	AMR	BETA-LACTAM	CARBAPENEM	265	265	100.00	100.00	265	WP_015059991.1	OXA-48 family carbapenem-hydrolyzing class D beta-lactamase OXA-48
NZ_CP023419.1	Klebsiella pneumoniae strain 1050 plasmid pKp1050-3, complete sequence	30517	31314	+	blaVIM-1	subclass B1 metallo-beta-lactamase VIM-1	core	AMR	AMR	BETA-LACTAM	CARBAPENEM	266	266	100.00	100.00	266	WP_013263789.1	subclass B1 metallo-beta-lactamase VIM-1
NZ_CP023480.1	Klebsiella quasipneumoniae strain KPC142 plasmid pKQPS142b, complete sequence	3328	4206	+	blaKPC-2	carbapenem-hydrolyzing class A beta-lactamase KPC-2	core	AMR	AMR	BETA-LACTAM	CARBAPENEM	293	293	100.00	100.00	293	WP_004199234.1	carbapenem-hydrolyzing class A beta-lactamase KPC-2
NZ_CP023488.1	Klebsiella pneumoniae subsp. pneumoniae strain ST101:960186733 plasmid p19-10_01, complete sequence	138222	139031	+	blaNDM-1	subclass B1 metallo-beta-lactamase NDM-1	core	AMR	AMR	BETA-LACTAM	CARBAPENEM	270	270	100.00	100.00	270	WP_004201164.1	subclass B1 metallo-beta-lactamase NDM-1
NZ_CP023725.1	Klebsiella pneumoniae strain TVGHCRE225 plasmid unnamed3, complete sequence	76226	77104	+	blaKPC-2	carbapenem-hydrolyzing class A beta-lactamase KPC-2	core	AMR	AMR	BETA-LACTAM	CARBAPENEM	293	293	100.00	100.00	293	WP_004199234.1	carbapenem-hydrolyzing class A beta-lactamase KPC-2
NZ_CP023895.1	Escherichia coli strain FDAARGOS_433 plasmid unnamed2, complete sequence	47025	47834	+	blaNDM-5	subclass B1 metallo-beta-lactamase NDM-5	core	AMR	AMR	BETA-LACTAM	CARBAPENEM	270	270	100.00	100.00	270	WP_023408309.1	subclass B1 metallo-beta-lactamase NDM-5
NZ_CP023897.1	Escherichia coli strain FDAARGOS_433 plasmid unnamed4, complete sequence	18504	19298	+	blaOXA-181	OXA-48 family carbapenem-hydrolyzing class D beta-lactamase OXA-181	core	AMR	AMR	BETA-LACTAM	CARBAPENEM	265	265	100.00	100.00	265	WP_015060052.1	OXA-48 family carbapenem-hydrolyzing class D beta-lactamase OXA-181
NZ_CP023914.1	Klebsiella pneumoniae strain FDAARGOS_439 plasmid unnamed3, complete sequence	84847	85656	-	blaNDM-1	subclass B1 metallo-beta-lactamase NDM-1	core	AMR	AMR	BETA-LACTAM	CARBAPENEM	270	270	100.00	100.00	270	WP_004201164.1	subclass B1 metallo-beta-lactamase NDM-1
NZ_CP023942.1	Klebsiella pneumoniae strain FDAARGOS_444 plasmid unnamed2	85218	86096	+	blaKPC-2	carbapenem-hydrolyzing class A beta-lactamase KPC-2	core	AMR	AMR	BETA-LACTAM	CARBAPENEM	293	293	100.00	100.00	293	WP_004199234.1	carbapenem-hydrolyzing class A beta-lactamase KPC-2
NZ_CP023948.1	Klebsiella pneumoniae strain FDAARGOS_446 plasmid unnamed1, complete sequence	186032	186841	+	blaNDM-1	subclass B1 metallo-beta-lactamase NDM-1	core	AMR	AMR	BETA-LACTAM	CARBAPENEM	270	270	100.00	100.00	270	WP_004201164.1	subclass B1 metallo-beta-lactamase NDM-1
NZ_CP023959.1	Escherichia coli strain FDAARGOS_448 plasmid unnamed1, complete sequence	2045	2854	+	blaNDM-5	subclass B1 metallo-beta-lactamase NDM-5	core	AMR	AMR	BETA-LACTAM	CARBAPENEM	270	270	100.00	100.00	270	WP_023408309.1	subclass B1 metallo-beta-lactamase NDM-5
NZ_CP024039.1	Klebsiella pneumoniae strain QS17-0029 plasmid pMR0617ndm, complete sequence	53482	54291	-	blaNDM-1	subclass B1 metallo-beta-lactamase NDM-1	core	AMR	AMR	BETA-LACTAM	CARBAPENEM	270	270	100.00	100.00	270	WP_004201164.1	subclass B1 metallo-beta-lactamase NDM-1
NZ_CP024042.1	Klebsiella pneumoniae strain QS17-0029 plasmid pMR0617oxa, complete sequence	1251	2045	+	blaOXA-232	OXA-48 family carbapenem-hydrolyzing class D beta-lactamase OXA-232	core	AMR	AMR	BETA-LACTAM	CARBAPENEM	265	265	100.00	100.00	265	WP_043907054.1	OXA-48 family carbapenem-hydrolyzing class D beta-lactamase OXA-232
NZ_CP024192.1	Klebsiella pneumoniae isolate KSB1_5D plasmid unnamed1, complete sequence	123733	124470	+	blaIMP-4	subclass B1 metallo-beta-lactamase IMP-4	core	AMR	AMR	BETA-LACTAM	CARBAPENEM	246	246	100.00	100.00	246	WP_015060105.1	subclass B1 metallo-beta-lactamase IMP-4
NZ_CP024419.1	Acinetobacter baumannii strain A388 plasmid pA388, complete sequence	6385	7224	-	blaOXA-58	carbapenem-hydrolyzing class D beta-lactamase OXA-58	core	AMR	AMR	BETA-LACTAM	CARBAPENEM	280	280	100.00	100.00	280	WP_002002480.1	carbapenem-hydrolyzing class D beta-lactamase OXA-58
NZ_CP024522.1	Klebsiella pneumoniae strain INF158 isolate INF158 plasmid unnamed1, complete sequence	123733	124470	+	blaIMP-4	subclass B1 metallo-beta-lactamase IMP-4	core	AMR	AMR	BETA-LACTAM	CARBAPENEM	246	246	100.00	100.00	246	WP_015060105.1	subclass B1 metallo-beta-lactamase IMP-4
[truncated: 5,038 more rows]

[truncated: 2 more sheets: Distance-based characterization, Merged_MGE_Annotations]
